# Supplementary material for: Design of thermal wind sensor with constant power control and wind vector measurement method
Source: PLoS One. 2020 Apr 14;15(4):e0231405. doi: 10.1371/journal.pone.0231405 (PMC7156081; doi:10.1371/journal.pone.0231405)
Supplement: S1 Data — (ZIP) [file pone.0231405.s001.zip]

Archive with 8 entries (7 files):
- S1 File/Experimental data/
- S1 File/Experimental data/angle measurement error in the different wind directions.xlsx
- S1 File/Experimental data/output voltage values of three sensors placed on the sensor bracket .xlsx
- S1 File/Experimental data/relationship between the heating power of the coil and temperature of PT100.xlsx
- S1 File/Experimental data/sensor measurement accuracy .xlsx
- S1 File/Experimental data/sensor output voltage values at different wind velocities.xlsx
- S1 File/Experimental data/wind velocity values at the areas where  three sensors are placed.xlsx
- S1 File/Experimental data/wind velocity values for BC's different lengths.xlsx
