# Supplementary material for: Design of thermal wind sensor with constant power control and wind vector measurement method
Source: PLoS One. 2020 Apr 14;15(4):e0231405. doi: 10.1371/journal.pone.0231405 (PMC7156081; doi:10.1371/journal.pone.0231405)
Supplement: S1 Data — (ZIP) [file pone.0231405.s001.zip › S1 File/Experimental data/angle measurement error in the different wind directions.xlsx]

## Sheet: Sheet1
Angle(°)	Error(°)
	5m/s	10m/s	15m/s
0	1	2	2
15	2	3	-3
30	-1	0	2
45	-3	-1	1
60	0	2	4
75	-2	1	3
90	1	-2	-3
105	3	4	-4
120	2	3	5
135	1	-2	4
150	-2	3	2
165	4	-2	-4
180	1	2	3
195	1	3	3
210	-2	-2	4
225	-3	-1	-4
240	2	0	-3
255	1	4	2
270	1	-2	-3
285	-2	3	-4
300	-1	-3	2
315	3	2	4
330	1	3	5
345	2	-4	-5
360	1	2	2
