# Supplementary material for: Design of thermal wind sensor with constant power control and wind vector measurement method
Source: PLoS One. 2020 Apr 14;15(4):e0231405. doi: 10.1371/journal.pone.0231405 (PMC7156081; doi:10.1371/journal.pone.0231405)
Supplement: S1 Data — (ZIP) [file pone.0231405.s001.zip › S1 File/Experimental data/output voltage values of three sensors placed on the sensor bracket .xlsx]

## Sheet: Sheet1
Wind velocity(m/s)	Sensor output Voltage(V)
	SBC	SBL	SBR
0	0.9674	0.9762	0.9903
0.5	0.89913	0.93215	0.89275
1	0.83551	0.85932	0.88785
1.5	0.81275	0.78563	0.82238
2	0.77434	0.74126	0.78032
2.5	0.72848	0.6863	0.69529
3	0.68188	0.65039	0.67312
3.5	0.60574	0.64001	0.62555
4	0.56724	0.57176	0.60012
4.5	0.56551	0.53863	0.55901
5	0.53282	0.50977	0.5186
5.5	0.4855	0.48855	0.5024
6	0.47552	0.48092	0.46499
6.5	0.44461	0.449	0.46137
7	0.44404	0.44015	0.43293
7.5	0.42263	0.424	0.42955
8	0.42098	0.42012	0.41597
8.5	0.41478	0.41458	0.41356
9	0.412	0.4082	0.4116
9.5	0.4054	0.4034	0.4075
10	0.3972	0.4021	0.3986
10.5	0.3929	0.3933	0.397
11	0.3908	0.3881	0.3895
11.5	0.388	0.3879	0.3826
12	0.3773	0.3792	0.3819
12.5	0.3779	0.3764	0.3739
13	0.3727	0.3725	0.3715
13.5	0.3636	0.3642	0.3674
14	0.3572	0.3597	0.3616
14.5	0.3567	0.3529	0.3571
15	0.3522	0.3487	0.3498
