# Supplementary material for: Design of thermal wind sensor with constant power control and wind vector measurement method
Source: PLoS One. 2020 Apr 14;15(4):e0231405. doi: 10.1371/journal.pone.0231405 (PMC7156081; doi:10.1371/journal.pone.0231405)
Supplement: S1 Data — (ZIP) [file pone.0231405.s001.zip › S1 File/Experimental data/relationship between the heating power of the coil and temperature of PT100.xlsx]

## Sheet: Sheet1
Power(mW)	Temperature(℃)
10	31.8
40	36.7
90	46.1
160	58.9
250	74.5
360	93
490	117.3
640	142.5
810	160.3
1000	161.2
