# Supplementary material for: Design of thermal wind sensor with constant power control and wind vector measurement method
Source: PLoS One. 2020 Apr 14;15(4):e0231405. doi: 10.1371/journal.pone.0231405 (PMC7156081; doi:10.1371/journal.pone.0231405)
Supplement: S1 Data — (ZIP) [file pone.0231405.s001.zip › S1 File/Experimental data/sensor measurement accuracy .xlsx]

## Sheet: Sheet1
wind velocity(m/s)	△V(mV)	△v(m/s)
0	-16.8	0.13
0.5	-22.3	0.18
1	-26.8	0.24
1.5	5.9	-0.06
2	19.3	-0.19
2.5	21.6	-0.23
3	19.5	-0.22
3.5	-15.8	0.2
4	-17.1	0.25
4.5	14.7	-0.23
5	11.9	-0.21
5.5	-9.2	0.19
6	3.4	-0.08
6.5	-8.6	0.25
7	6.1	-0.23
7.5	-3.7	0.19
8	2.6	-0.22
8.5	0.7	-0.16
9	2	-0.2
9.5	0.4	-0.04
10	-2.8	0.28
10.5	-2.1	0.21
11	0.8	-0.08
11.5	3	-0.3
12	-2.7	0.27
12.5	2.9	-0.29
13	2.7	-0.27
13.5	-1.4	0.14
14	-2.8	0.28
14.5	1.7	-0.17
15	2.2	-0.22
