# Supplementary material for: Design of thermal wind sensor with constant power control and wind vector measurement method
Source: PLoS One. 2020 Apr 14;15(4):e0231405. doi: 10.1371/journal.pone.0231405 (PMC7156081; doi:10.1371/journal.pone.0231405)
Supplement: S1 Data — (ZIP) [file pone.0231405.s001.zip › S1 File/Experimental data/sensor output voltage values at different wind velocities.xlsx]

## Sheet: Sheet1
Wind velocity(m/s)	Output voltage(V)
0	0.984
0.5	0.921
1	0.862
1.5	0.806
2	0.755
2.5	0.706
3	0.662
3.5	0.621
4	0.584
4.5	0.55
5	0.52
5.5	0.494
6	0.472
6.5	0.453
7	0.438
7.5	0.426
8	0.418
8.5	0.414
9	0.41
9.5	0.405
10	0.4
10.5	0.395
11	0.39
11.5	0.385
12	0.38
12.5	0.375
13	0.37
13.5	0.365
14	0.36
14.5	0.355
15	0.35
