# Supplementary material for: Design of thermal wind sensor with constant power control and wind vector measurement method
Source: PLoS One. 2020 Apr 14;15(4):e0231405. doi: 10.1371/journal.pone.0231405 (PMC7156081; doi:10.1371/journal.pone.0231405)
Supplement: S1 Data — (ZIP) [file pone.0231405.s001.zip › S1 File/Experimental data/wind velocity values at the areas where three sensors are placed.xlsx]

## Sheet: Sheet1
	Wind velocity changes until it stabilizes around the areas where three independent thermal wind sensors (SBL, SBC, and SBR) are placed, when the wind of the measured field flows parallel to BC at different velocities
Wind velocity	0.5m/s				1.0m/s				1.5m/s				2m/s				3m/s				4m/s				5m/s				6m/s				7m/s				8m/s				9m/s				10m/s				11m/s
Area	SBL	SBC	SBR		SBL	SBC	SBR		SBL	SBC	SBR		SBL	SBC	SBR		SBL	SBC	SBR		SBL	SBC	SBR		SBL	SBC	SBR		SBL	SBC	SBR		SBL	SBC	SBR		SBL	SBC	SBR		SBL	SBC	SBR		SBL	SBC	SBR		SBL
	0.501773	0.500105	0.501744		1.00372	1.00017	1.00355		1.50537	1.5002	1.50538		2.00782	2.00028	2.00751		3.01684	3.00051	3.01587		4.02201	4.00077	4.02122		5.02751	5.00079	5.0269		6.04726	6.00239	6.0463		7.05628	7.00309	7.05527		8.06438	8.00337	8.06312		9.07252	9.00349	9.07098		10.0804	10.0038	10.0789		11.0885
	0.504676	0.500463	0.504672		1.00893	1.00083	1.00885		1.51307	1.50104	1.51303		2.01713	2.00119	2.0172		3.02835	3.0017	3.02904		4.0375	4.00224	4.03781		5.04645	5.00241	5.04758		6.06263	6.00491	6.06438		7.06607	7.00595	7.06785		8.07557	8.00643	8.07746		9.08455	9.00672	9.08559		10.0941	10.0071	10.0957		11.1029
	0.505299	0.502153	0.505299		1.00998	1.00322	1.00991		1.51437	1.50411	1.51445		2.01891	2.00456	2.01882		3.02833	3.00536	3.02853		4.03611	4.00658	4.03616		5.04591	5.00645	5.04598		6.05977	6.00767	6.06012		7.07306	7.00884	7.07358		8.08346	8.00935	8.08397		9.0928	9.00984	9.09287		10.1034	10.0103	10.1037		11.1132
	0.506094	0.50305	0.506041		1.01148	1.0052	1.01147		1.51648	1.50674	1.51639		2.02148	2.00745	2.02125		3.03036	3.00856	3.02986		4.03877	4.01026	4.03823		5.0488	5.01004	5.04773		6.05966	6.01041	6.05871		7.06926	7.01133	7.06894		8.07849	8.01179	8.0783		9.08745	9.0122	9.08747		10.0974	10.0125	10.097		11.1065
	0.506544	0.503747	0.506521		1.01189	1.00612	1.01185		1.51683	1.50788	1.51674		2.0218	2.00901	2.02159		3.03099	3.01046	3.0306		4.04018	4.01166	4.03977		5.04934	5.01232	5.04882		6.05931	6.01303	6.05839		7.06657	7.01376	7.06543		8.07513	8.01423	8.0741		9.08395	9.01462	9.08314		10.0929	10.0149	10.0916		11.1019
	0.506955	0.504348	0.506955		1.01221	1.00714	1.01212		1.5171	1.50913	1.51703		2.0219	2.01061	2.02175		3.03095	3.01245	3.03072		4.04041	4.01333	4.04011		5.04894	5.01464	5.04857		6.05915	6.01541	6.05829		7.0667	7.01606	7.06548		8.07525	8.01656	8.07407		9.08408	9.01697	9.08313		10.0928	10.0172	10.0914		11.1017
	0.507336	0.504915	0.507356		1.01267	1.00809	1.01262		1.51764	1.51034	1.51765		2.02241	2.01209	2.02233		3.03156	3.0143	3.03136		4.0411	4.01511	4.04077		5.04963	5.01683	5.04929		6.05951	6.01773	6.05864		7.06807	7.01829	7.06692		8.07681	8.01882	8.07554		9.08586	9.01928	9.08454		10.0949	10.0196	10.0931		11.1036
	0.507701	0.505437	0.507739		1.01324	1.00898	1.01324		1.51836	1.51147	1.51839		2.02319	2.01347	2.02315		3.03261	3.01603	3.03235		4.04221	4.01694	4.04175		5.0511	5.01884	5.05055		6.06069	6.01996	6.05957		7.06995	7.02043	7.06849		8.07901	8.02101	8.07727		9.08826	9.02155	9.08625		10.0974	10.0219	10.095		11.1063
	0.508059	0.505949	0.508112		1.01385	1.00984	1.01387		1.51912	1.51257	1.51914		2.02405	2.01479	2.024		3.03371	3.01765	3.03338		4.04334	4.01879	4.04275		5.05262	5.02075	5.05184		6.0623	6.02208	6.06088		7.0719	7.02247	7.0701		8.08124	8.02316	8.0791		9.09066	9.02374	9.08813		10.0999	10.0241	10.0971		11.1091
	0.508411	0.506474	0.508478		1.01445	1.01069	1.01449		1.51986	1.51365	1.51986		2.0249	2.01605	2.02483		3.03471	3.01918	3.03432		4.04434	4.02065	4.04366		5.05398	5.02257	5.053		6.06387	6.02407	6.06223		7.07364	7.02447	7.07156		8.0832	8.02525	8.08075		9.0927	9.0259	9.08986		10.1021	10.0263	10.0989		11.1115
	0.508756	0.507018	0.508838		1.01502	1.01152	1.01507		1.52055	1.51472	1.52055		2.02569	2.01727	2.02561		3.03559	3.02067	3.03517		4.04525	4.02249	4.04451		5.05516	5.02433	5.05403		6.06521	6.02589	6.06346		7.07506	7.02643	7.07287		8.08474	8.02731	8.08219		9.09431	9.02802	9.09137		10.1038	10.0285	10.1005		11.1133
	0.509094	0.507574	0.509193		1.01556	1.01227	1.01563		1.5212	1.51573	1.52121		2.02643	2.01844	2.02635		3.0364	3.02209	3.03595		4.04613	4.02431	4.04535		5.05621	5.02606	5.055		6.06632	6.02759	6.06455		7.07621	7.02839	7.07401		8.08596	8.02935	8.08342		9.09557	9.03012	9.09266		10.1051	10.0307	10.1019		11.1148
	0.509427	0.508122	0.509543		1.01606	1.01296	1.01615		1.52179	1.51667	1.52181		2.02712	2.01956	2.02704		3.03714	3.02345	3.03668		4.04699	4.02605	4.04619		5.05717	5.02775	5.05592		6.06729	6.02927	6.06552		7.07717	7.03033	7.07503		8.08697	8.03138	8.0845		9.09662	9.03222	9.0938		10.1062	10.033	10.1031		11.1159
	0.509757	0.508653	0.50989		1.01654	1.01361	1.01664		1.52235	1.51753	1.52238		2.02775	2.02057	2.02768		3.03783	3.02474	3.03736		4.04784	4.02773	4.04701		5.05807	5.02942	5.05681		6.06815	6.03095	6.06642		7.07805	7.03228	7.07601		8.08789	8.03341	8.08552		9.09758	9.03431	9.09488		10.1073	10.0352	10.1042		11.117
	0.510085	0.509168	0.510235		1.017	1.01426	1.01712		1.52287	1.51835	1.52291		2.02833	2.02152	2.02826		3.03848	3.02599	3.03799		4.04866	4.02933	4.0478		5.05892	5.03107	5.05766		6.06899	6.03264	6.06729		7.07891	7.03421	7.07697		8.0888	8.03543	8.08653		9.09855	9.03639	9.09597		10.1083	10.0374	10.1054		11.118
	0.510412	0.509636	0.510578		1.01744	1.01492	1.01758		1.52336	1.51917	1.52342		2.02887	2.02243	2.0288		3.03909	3.02719	3.03858		4.04944	4.03083	4.04855		5.05975	5.03268	5.05849		6.06984	6.03435	6.06815		7.07981	7.03613	7.07792		8.08975	8.03744	8.08757		9.09959	9.03847	9.09709		10.1094	10.0395	10.1066		11.1192
	0.510734	0.510086	0.510919		1.01788	1.01559	1.01804		1.52384	1.51998	1.52391		2.02937	2.02333	2.02931		3.03966	3.02835	3.03914		4.05017	4.03224	4.04927		5.06055	5.03427	5.0593		6.07071	6.03606	6.06905		7.08074	7.03803	7.07892		8.09078	8.0394	8.08867		9.1007	9.04052	9.09828		10.1106	10.0417	10.1078		11.1204
	0.511057	0.510578	0.511257		1.01831	1.01629	1.01849		1.5243	1.52079	1.52438		2.02985	2.02424	2.0298		3.0402	3.02947	3.03968		4.05087	4.03355	4.04997		5.06136	5.0358	5.06011		6.07161	6.03777	6.06999		7.08174	7.03988	7.07998		8.09189	8.04133	8.08984		9.10192	9.04255	9.09953		10.112	10.0438	10.1092		11.1219
	0.511379	0.511108	0.511594		1.01874	1.01701	1.01893		1.52475	1.52161	1.52484		2.03032	2.02515	2.03026		3.04073	3.03057	3.0402		4.05155	4.03476	4.05065		5.06218	5.0373	5.06093		6.07255	6.03946	6.07096		7.08281	7.04167	7.08107		8.09308	8.04319	8.09104		9.10324	9.04453	9.10084		10.1134	10.0458	10.1106		11.1234
	0.511703	0.511672	0.511929		1.01917	1.01774	1.01937		1.52519	1.52244	1.52529		2.03077	2.02606	2.03072		3.04125	3.03164	3.04073		4.05222	4.0359	4.05132		5.063	5.03874	5.06175		6.07352	6.04113	6.07195		7.08395	7.04338	7.08218		8.09436	8.045	8.09227		9.10466	9.04644	9.10218		10.1149	10.0478	10.1121		11.125
	0.512029	0.512264	0.512262		1.0196	1.0185	1.0198		1.52564	1.52327	1.52573		2.03122	2.02699	2.03117		3.04177	3.03268	3.04126		4.05288	4.03699	4.05199		5.06384	5.04013	5.06258		6.07453	6.04274	6.07294		7.08513	7.04499	7.08329		8.09566	8.04672	8.09349		9.1061	9.04828	9.10354		10.1165	10.0497	10.1136		11.1267
	0.512355	0.51286	0.512593		1.02002	1.01927	1.02023		1.52608	1.52412	1.52618		2.03167	2.02792	2.03162		3.0423	3.03371	3.04178		4.05354	4.03803	4.05264		5.06468	5.04147	5.0634		6.07555	6.04427	6.07391		7.08631	7.04652	7.08439		8.09697	8.04835	8.09469		9.10754	9.05005	9.10487		10.118	10.0515	10.115		11.1284
	0.512681	0.513453	0.512922		1.02045	1.02006	1.02065		1.52652	1.52499	1.52661		2.03213	2.02886	2.03206		3.04284	3.03473	3.0423		4.05421	4.03906	4.05328		5.06553	5.04276	5.06421		6.07655	6.04572	6.07485		7.08746	7.04796	7.08545		8.09827	8.04994	8.09586		9.10895	9.05174	9.10617		10.1196	10.0532	10.1164		11.13
	0.513004	0.514037	0.513246		1.02086	1.02085	1.02106		1.52696	1.52586	1.52704		2.03259	2.02981	2.03251		3.04338	3.03573	3.04282		4.05487	4.04009	4.05391		5.06636	5.04399	5.065		6.07754	6.04709	6.07577		7.08858	7.04935	7.08648		8.09952	8.05148	8.097		9.1103	9.05337	9.10742		10.121	10.0549	10.1177		11.1316
	0.513323	0.514603	0.513564		1.02127	1.02166	1.02145		1.5274	1.52674	1.52746		2.03305	2.03077	2.03295		3.04391	3.03674	3.04332		4.05552	4.04115	4.05454		5.06717	5.04519	5.06577		6.0785	6.04842	6.07666		7.08966	7.05071	7.08748		8.10072	8.05299	8.09811		9.1116	9.05497	9.10863		10.1224	10.0566	10.119		11.1331
	0.513639	0.515165	0.513878		1.02166	1.02246	1.02184		1.52783	1.52764	1.52787		2.0335	2.03173	2.03339		3.04445	3.03775	3.04383		4.05617	4.04222	4.05515		5.06796	5.04636	5.06651		6.07942	6.0497	6.07752		7.09071	7.05207	7.08845		8.10187	8.05448	8.09919		9.11285	9.05654	9.1098		10.1237	10.0582	10.1203		11.1345
	0.513949	0.515715	0.514184		1.02205	1.02326	1.02221		1.52825	1.52854	1.52827		2.03396	2.0327	2.03382		3.04498	3.03876	3.04432		4.05682	4.04333	4.05576		5.06873	5.04753	5.06723		6.08032	6.05096	6.07836		7.09171	7.05343	7.08939		8.10297	8.05596	8.10023		9.11404	9.0581	9.11094		10.125	10.0599	10.1215		11.1359
	0.514254	0.516262	0.514484		1.02242	1.02406	1.02256		1.52866	1.52945	1.52866		2.03441	2.03368	2.03423		3.0455	3.0398	3.04481		4.05745	4.04448	4.05635		5.06947	5.04871	5.06793		6.08119	6.05221	6.07918		7.09267	7.0548	7.09031		8.10401	8.05744	8.10124		9.11517	9.05965	9.11205		10.1262	10.0615	10.1227		11.1372
	0.514552	0.516806	0.514775		1.02278	1.02485	1.02292		1.52906	1.53036	1.52904		2.03485	2.03465	2.03465		3.04602	3.04085	3.04529		4.05807	4.04565	4.05694		5.07019	5.04991	5.06862		6.08202	6.05347	6.07998		7.09359	7.05619	7.09119		8.10501	8.05893	8.10221		9.11624	9.06122	9.11311		10.1273	10.0632	10.1238		11.1384
	0.514841	0.517357	0.515058		1.02314	1.02563	1.02326		1.52946	1.53127	1.52942		2.03528	2.03562	2.03505		3.04652	3.0419	3.04576		4.05867	4.04685	4.05752		5.07088	5.05112	5.06929		6.08281	6.05474	6.08076		7.09446	7.05762	7.09204		8.10595	8.06043	8.10314		9.11726	9.06281	9.11413		10.1284	10.0649	10.1249		11.1395
	0.515125	0.517902	0.515334		1.02349	1.02642	1.02359		1.52985	1.53218	1.52979		2.0357	2.03659	2.03545		3.04701	3.04297	3.04623		4.05925	4.04807	4.05808		5.07155	5.05234	5.06994		6.08358	6.05603	6.08151		7.0953	7.05907	7.09287		8.10685	8.06195	8.10403		9.11822	9.0644	9.11509		10.1295	10.0667	10.126		11.1406
	0.515401	0.518447	0.515602		1.02383	1.0272	1.02392		1.53023	1.53308	1.53015		2.03612	2.03756	2.03584		3.04748	3.04404	3.04668		4.05982	4.0493	4.05862		5.07219	5.05358	5.07057		6.08431	6.05734	6.08223		7.0961	7.06052	7.09366		8.10772	8.06347	8.10489		9.11915	9.06601	9.11601		10.1304	10.0684	10.1269		11.1416
	0.515669	0.518995	0.515861		1.02416	1.02798	1.02424		1.5306	1.53398	1.5305		2.03652	2.03852	2.03622		3.04794	3.04511	3.04712		4.06036	4.05052	4.05915		5.07281	5.05483	5.07118		6.08501	6.05866	6.08292		7.09686	7.06198	7.09441		8.10854	8.06499	8.1057		9.12002	9.06763	9.11688		10.1314	10.0702	10.1279		11.1426
	0.51593	0.519537	0.516113		1.02449	1.02876	1.02454		1.53097	1.53488	1.53085		2.03692	2.03949	2.03659		3.04839	3.04618	3.04755		4.06088	4.05172	4.05965		5.0734	5.05608	5.07176		6.08568	6.05999	6.08358		7.09759	7.06344	7.09513		8.10932	8.0665	8.10647		9.12085	9.06923	9.1177		10.1322	10.0719	10.1287		11.1435
	0.516183	0.520078	0.516356		1.0248	1.02953	1.02484		1.53132	1.53577	1.53118		2.0373	2.04045	2.03695		3.04882	3.04725	3.04797		4.06137	4.0529	4.06014		5.07396	5.05732	5.07231		6.08631	6.06131	6.08421		7.09829	7.06488	7.09581		8.11005	8.068	8.1072		9.12163	9.07082	9.11848		10.1331	10.0736	10.1295		11.1443
	0.516428	0.520619	0.516591		1.02511	1.03031	1.02513		1.53167	1.53665	1.53151		2.03768	2.0414	2.0373		3.04924	3.0483	3.04837		4.06185	4.05405	4.0606		5.0745	5.05855	5.07284		6.08692	6.06262	6.0848		7.09895	7.06628	7.09646		8.11075	8.06947	8.1079		9.12236	9.07239	9.11922		10.1338	10.0753	10.1303		11.1451
	0.516666	0.521157	0.516819		1.0254	1.03109	1.02541		1.53201	1.53753	1.53182		2.03804	2.04235	2.03764		3.04964	3.04935	3.04876		4.06231	4.05516	4.06105		5.07502	5.05976	5.07334		6.0875	6.06392	6.08537		7.09957	7.06764	7.09707		8.11142	8.0709	8.10856		9.12306	9.07392	9.11992		10.1346	10.0769	10.131		11.1459
	0.516897	0.521691	0.51704		1.02569	1.03186	1.02568		1.53233	1.53841	1.53213		2.03838	2.04329	2.03797		3.05003	3.05038	3.04913		4.06275	4.05624	4.06148		5.07551	5.06093	5.07382		6.08806	6.06519	6.08591		7.10016	7.06896	7.09765		8.11204	8.0723	8.10918		9.12371	9.07541	9.12058		10.1352	10.0784	10.1317		11.1466
	0.517121	0.522227	0.517253		1.02597	1.03263	1.02594		1.53265	1.53928	1.53242		2.03872	2.04422	2.03828		3.0504	3.05139	3.04949		4.06317	4.05729	4.06189		5.07598	5.06209	5.07428		6.08859	6.06643	6.08643		7.10073	7.07022	7.09821		8.11264	8.07366	8.10978		9.12435	9.07685	9.1212		10.1359	10.0799	10.1324		11.1473
	0.517337	0.522759	0.517459		1.02624	1.0334	1.02619		1.53295	1.54015	1.5327		2.03904	2.04514	2.03858		3.05076	3.05238	3.04983		4.06357	4.05832	4.06228		5.07644	5.06322	5.07472		6.08909	6.06764	6.08691		7.10127	7.07146	7.09874		8.11322	8.07498	8.11035		9.12496	9.07826	9.1218		10.1365	10.0813	10.133		11.148
	0.517547	0.52329	0.517658		1.0265	1.03416	1.02643		1.53324	1.54101	1.53297		2.03935	2.04604	2.03887		3.0511	3.05335	3.05016		4.06396	4.05932	4.06265		5.07688	5.06432	5.07513		6.08957	6.0688	6.08737		7.10179	7.07266	7.09924		8.11377	8.07627	8.11089		9.12555	9.07963	9.12237		10.1372	10.0827	10.1336		11.1486
	0.517749	0.52382	0.517849		1.02675	1.03491	1.02667		1.53352	1.54187	1.53323		2.03965	2.04694	2.03914		3.05143	3.05431	3.05048		4.06433	4.0603	4.06301		5.07729	5.0654	5.07553		6.09003	6.06994	6.08781		7.10229	7.07385	7.09972		8.11431	8.07755	8.11141		9.12614	9.08097	9.12292		10.1378	10.0841	10.1342		11.1493
	0.517944	0.524347	0.518034		1.02699	1.03566	1.02689		1.53379	1.54272	1.53348		2.03994	2.04783	2.0394		3.05174	3.05525	3.05077		4.06468	4.06127	4.06334		5.0777	5.06647	5.07592		6.09048	6.07106	6.08824		7.10278	7.07502	7.10018		8.11484	8.07881	8.11192		9.12671	9.08229	9.12346		10.1384	10.0855	10.1348		11.1499
	0.518133	0.524871	0.518212		1.02722	1.03639	1.02711		1.53405	1.54356	1.53372		2.04021	2.04871	2.03966		3.05205	3.05617	3.05106		4.06502	4.06223	4.06367		5.07809	5.06752	5.07629		6.09091	6.07215	6.08865		7.10326	7.07619	7.10063		8.11536	8.08005	8.11242		9.12728	9.08359	9.12399		10.139	10.0869	10.1354		11.1506
	0.518315	0.525395	0.518384		1.02745	1.03713	1.02731		1.5343	1.54439	1.53395		2.04047	2.04958	2.0399		3.05233	3.05708	3.05133		4.06535	4.06318	4.06399		5.07847	5.06855	5.07665		6.09134	6.07323	6.08905		7.10373	7.07735	7.10107		8.11589	8.08128	8.11291		9.12785	9.08488	9.12452		10.1396	10.0883	10.1359		11.1512
	0.51849	0.525915	0.518549		1.02766	1.03785	1.02751		1.53453	1.54522	1.53416		2.04072	2.05044	2.04013		3.05261	3.05798	3.0516		4.06567	4.06412	4.06429		5.07885	5.06957	5.077		6.09176	6.0743	6.08944		7.10421	7.0785	7.10151		8.11641	8.0825	8.1134		9.12841	9.08616	9.12505		10.1402	10.0897	10.1365		11.1519
	0.518659	0.526435	0.518708		1.02786	1.03857	1.0277		1.53476	1.54603	1.53437		2.04096	2.0513	2.04035		3.05288	3.05886	3.05185		4.06598	4.06506	4.06458		5.07921	5.07058	5.07733		6.09217	6.07536	6.08982		7.10467	7.07964	7.10194		8.11692	8.0837	8.11388		9.12897	9.08743	9.12558		10.1408	10.091	10.1371		11.1526
	0.518821	0.526951	0.518861		1.02805	1.03928	1.02787		1.53497	1.54682	1.53456		2.04119	2.05214	2.04056		3.05314	3.05973	3.05209		4.06629	4.06599	4.06487		5.07956	5.07158	5.07767		6.09258	6.07641	6.0902		7.10513	7.08077	7.10237		8.11743	8.0849	8.11436		9.12952	9.08869	9.12612		10.1414	10.0924	10.1377		11.1532
	0.518978	0.527464	0.519007		1.02824	1.03998	1.02804		1.53517	1.54761	1.53475		2.0414	2.05298	2.04076		3.05339	3.06059	3.05233		4.06658	4.06693	4.06515		5.07991	5.07256	5.078		6.09298	6.07746	6.09058		7.10559	7.08189	7.1028		8.11793	8.08607	8.11485		9.13007	9.08994	9.12665		10.142	10.0937	10.1383		11.1539
	0.519128	0.527974	0.519149		1.02841	1.04068	1.0282		1.53536	1.54838	1.53493		2.04161	2.05381	2.04096		3.05364	3.06145	3.05256		4.06687	4.06785	4.06542		5.08025	5.07353	5.07832		6.09338	6.07849	6.09096		7.10603	7.08298	7.10322		8.11843	8.08722	8.11532		9.13061	9.09117	9.12717		10.1426	10.095	10.1388		11.1545
	0.519273	0.528483	0.519285		1.02858	1.04137	1.02835		1.53554	1.54914	1.53509		2.04181	2.05462	2.04115		3.05387	3.06229	3.05278		4.06716	4.06877	4.06568		5.08059	5.07449	5.07864		6.09376	6.07951	6.09133		7.10647	7.08407	7.10363		8.11891	8.08835	8.1158		9.13114	9.09238	9.12769		10.1432	10.0963	10.1394		11.1551
	0.519412	0.528987	0.519415		1.02873	1.04205	1.0285		1.53572	1.54989	1.53525		2.042	2.05543	2.04132		3.0541	3.06314	3.053		4.06743	4.06968	4.06594		5.08092	5.07543	5.07895		6.09414	6.08052	6.09169		7.1069	7.08513	7.10405		8.11939	8.08947	8.11626		9.13166	9.09357	9.1282		10.1438	10.0975	10.14		11.1557
	0.519545	0.529492	0.51954		1.02888	1.04272	1.02863		1.53588	1.55063	1.5354		2.04218	2.05621	2.04149		3.05433	3.06397	3.05321		4.0677	4.07058	4.0662		5.08124	5.07636	5.07926		6.09451	6.08151	6.09204		7.10731	7.08617	7.10445		8.11984	8.09057	8.11671		9.13215	9.09474	9.12869		10.1443	10.0988	10.1405		11.1563
	0.519672	0.529995	0.51966		1.02902	1.04339	1.02876		1.53603	1.55136	1.53555		2.04235	2.05699	2.04166		3.05455	3.0648	3.05342		4.06797	4.07147	4.06645		5.08155	5.07728	5.07957		6.09486	6.08249	6.09239		7.10771	7.0872	7.10485		8.12029	8.09166	8.11716		9.13263	9.0959	9.12918		10.1448	10.1	10.141		11.1568
	0.519794	0.530497	0.519773		1.02915	1.04406	1.02888		1.53618	1.55208	1.53568		2.04252	2.05775	2.04182		3.05477	3.06563	3.05363		4.06822	4.07234	4.0667		5.08186	5.07819	5.07987		6.09521	6.08346	6.09274		7.1081	7.08822	7.10524		8.12071	8.09274	8.11759		9.13309	9.09704	9.12965		10.1453	10.1012	10.1415		11.1573
	0.51991	0.530997	0.51988		1.02927	1.04472	1.02899		1.53632	1.5528	1.53582		2.04268	2.0585	2.04198		3.05498	3.06644	3.05383		4.06848	4.07321	4.06694		5.08216	5.07909	5.08016		6.09554	6.08441	6.09307		7.10848	7.08922	7.10561		8.12112	8.0938	8.11801		9.13354	9.09817	9.13011		10.1458	10.1024	10.142		11.1578
	0.52002	0.531497	0.519982		1.02939	1.04537	1.02909		1.53645	1.55351	1.53594		2.04284	2.05924	2.04213		3.05518	3.06725	3.05403		4.06872	4.07406	4.06718		5.08245	5.07998	5.08045		6.09586	6.08534	6.0934		7.10884	7.09021	7.10598		8.12151	8.09486	8.11842		9.13397	9.0993	9.13055		10.1462	10.1035	10.1425		11.1583
	0.520124	0.531997	0.520078		1.02949	1.04602	1.02919		1.53658	1.55421	1.53606		2.04299	2.05997	2.04228		3.05538	3.06805	3.05423		4.06896	4.0749	4.06741		5.08273	5.08085	5.08073		6.09617	6.08627	6.09372		7.10919	7.09119	7.10634		8.12189	8.09592	8.11882		9.13438	9.10042	9.13098		10.1467	10.1047	10.143		11.1588
	0.520222	0.532496	0.520168		1.0296	1.04667	1.02928		1.5367	1.55492	1.53618		2.04314	2.06069	2.04243		3.05558	3.06883	3.05443		4.06919	4.07572	4.06764		5.083	5.08172	5.08101		6.09648	6.08719	6.09403		7.10953	7.09218	7.10669		8.12227	8.09697	8.1192		9.13479	9.10153	9.1314		10.1471	10.1059	10.1434		11.1592
	0.520313	0.532991	0.52025		1.02969	1.04732	1.02937		1.53682	1.55561	1.5363		2.04329	2.06141	2.04258		3.05578	3.06961	3.05463		4.06942	4.07653	4.06787		5.08327	5.08258	5.08128		6.09677	6.0881	6.09434		7.10986	7.09316	7.10703		8.12263	8.09802	8.11958		9.13518	9.10264	9.13181		10.1475	10.1071	10.1438		11.1597
	0.520401	0.533492	0.520329		1.02978	1.04796	1.02946		1.53693	1.55631	1.53641		2.04343	2.06212	2.04272		3.05597	3.07037	3.05482		4.06965	4.07733	4.0681		5.08353	5.08343	5.08155		6.09706	6.089	6.09464		7.11018	7.09413	7.10737		8.12298	8.09906	8.11995		9.13556	9.10375	9.1322		10.1479	10.1082	10.1443		11.1601
	0.520482	0.533987	0.520402		1.02986	1.0486	1.02954		1.53705	1.557	1.53652		2.04357	2.06283	2.04287		3.05616	3.07112	3.05501		4.06987	4.07812	4.06832		5.08378	5.08428	5.08181		6.09735	6.0899	6.09493		7.11049	7.09511	7.10769		8.12333	8.1001	8.12031		9.13593	9.10486	9.1326		10.1483	10.1094	10.1447		11.1605
	0.520557	0.534482	0.520469		1.02994	1.04924	1.02961		1.53716	1.55769	1.53663		2.04371	2.06353	2.04301		3.05635	3.07185	3.0552		4.07008	4.07889	4.06855		5.08403	5.08511	5.08207		6.09762	6.0908	6.09522		7.1108	7.09608	7.10801		8.12367	8.10115	8.12066		9.13631	9.10597	9.13298		10.1487	10.1106	10.1451		11.1609
	0.520626	0.534972	0.52053		1.03002	1.04987	1.02968		1.53726	1.55837	1.53674		2.04385	2.06424	2.04315		3.05654	3.07258	3.05539		4.0703	4.07965	4.06877		5.08428	5.08594	5.08232		6.0979	6.0917	6.09551		7.11111	7.09706	7.10833		8.12401	8.10219	8.12101		9.13668	9.10708	9.13336		10.1491	10.1118	10.1455		11.1614
	0.520691	0.535464	0.520588		1.03009	1.05051	1.02976		1.53737	1.55905	1.53685		2.04399	2.06494	2.0433		3.05673	3.0733	3.05558		4.07051	4.08041	4.06899		5.08452	5.08677	5.08257		6.09818	6.09259	6.09579		7.11141	7.09802	7.10864		8.12435	8.10323	8.12136		9.13705	9.10819	9.13374		10.1495	10.1129	10.1459		11.1618
	0.52075	0.535951	0.520639		1.03016	1.05114	1.02982		1.53747	1.55973	1.53696		2.04413	2.06564	2.04344		3.05691	3.07402	3.05577		4.07072	4.08116	4.0692		5.08476	5.08759	5.08282		6.09845	6.09349	6.09607		7.11172	7.09899	7.10895		8.12469	8.10426	8.1217		9.13743	9.10928	9.13412		10.1499	10.1141	10.1463		11.1622
	0.520804	0.536438	0.520686		1.03023	1.05178	1.02989		1.53758	1.5604	1.53707		2.04427	2.06634	2.04358		3.05709	3.07472	3.05595		4.07093	4.0819	4.06942		5.085	5.08841	5.08307		6.09872	6.09438	6.09635		7.11202	7.09995	7.10926		8.12503	8.10529	8.12205		9.1378	9.11038	9.1345		10.1503	10.1153	10.1467		11.1627
	0.520852	0.536921	0.520728		1.03029	1.05241	1.02996		1.53768	1.56107	1.53717		2.04441	2.06703	2.04372		3.05728	3.07543	3.05613		4.07115	4.08265	4.06963		5.08524	5.08922	5.08332		6.099	6.09527	6.09663		7.11233	7.1009	7.10958		8.12538	8.10631	8.12239		9.13819	9.11147	9.13488		10.1508	10.1164	10.1471		11.1631
	0.520897	0.537407	0.520766		1.03035	1.05304	1.03002		1.53779	1.56173	1.53728		2.04454	2.06773	2.04385		3.05746	3.07613	3.05631		4.07136	4.08339	4.06984		5.08549	5.09003	5.08357		6.09927	6.09615	6.09691		7.11265	7.10185	7.10989		8.12573	8.10733	8.12274		9.13857	9.11255	9.13526		10.1512	10.1176	10.1476		11.1636
	0.520936	0.537888	0.5208		1.03042	1.05367	1.03009		1.53789	1.5624	1.53739		2.04468	2.06842	2.04399		3.05764	3.07684	3.05649		4.07157	4.08414	4.07006		5.08573	5.09084	5.08381		6.09954	6.09703	6.09719		7.11296	7.10279	7.1102		8.12608	8.10833	8.12309		9.13896	9.11363	9.13565		10.1516	10.1188	10.148		11.1641
	0.520972	0.538374	0.520831		1.03048	1.05429	1.03016		1.53799	1.56306	1.53749		2.04481	2.0691	2.04413		3.05782	3.07755	3.05667		4.07178	4.08489	4.07027		5.08597	5.09165	5.08406		6.09982	6.0979	6.09747		7.11327	7.10372	7.11052		8.12644	8.10934	8.12345		9.13935	9.1147	9.13604		10.1521	10.1199	10.1484		11.1646
	0.521003	0.538855	0.520857		1.03054	1.05492	1.03022		1.5381	1.56371	1.5376		2.04495	2.06978	2.04426		3.058	3.07825	3.05685		4.07199	4.08564	4.07048		5.08622	5.09245	5.0843		6.1001	6.09877	6.09775		7.11359	7.10466	7.11083		8.12679	8.11033	8.12381		9.13975	9.11577	9.13643		10.1525	10.121	10.1488		11.1651
	0.52103	0.539336	0.52088		1.0306	1.05553	1.03029		1.5382	1.56437	1.5377		2.04508	2.07046	2.04439		3.05817	3.07896	3.05702		4.0722	4.08639	4.07069		5.08646	5.09325	5.08455		6.10039	6.09963	6.09803		7.11392	7.10558	7.11116		8.12716	8.11133	8.12417		9.14016	9.11684	9.13683		10.153	10.1222	10.1493		11.1655
	0.521053	0.539815	0.5209		1.03066	1.05615	1.03035		1.5383	1.56502	1.53781		2.04521	2.07113	2.04452		3.05835	3.07967	3.0572		4.07241	4.08713	4.0709		5.08671	5.09404	5.08479		6.10067	6.10048	6.09832		7.11425	7.1065	7.11149		8.12753	8.11232	8.12454		9.14056	9.1179	9.13723		10.1534	10.1233	10.1497		11.166
	0.521075	0.540295	0.520919		1.03073	1.05676	1.03042		1.5384	1.56567	1.53791		2.04534	2.0718	2.04465		3.05852	3.08038	3.05737		4.07262	4.08788	4.07111		5.08696	5.09483	5.08504		6.10096	6.10133	6.09861		7.11458	7.10741	7.11181		8.12789	8.1133	8.1249		9.14097	9.11896	9.13763		10.1539	10.1244	10.1502		11.1665
	0.521093	0.540773	0.520935		1.03079	1.05737	1.03048		1.5385	1.56632	1.53801		2.04547	2.07246	2.04478		3.05869	3.08107	3.05754		4.07283	4.08862	4.07132		5.08721	5.09561	5.08528		6.10125	6.10217	6.09889		7.1149	7.10832	7.11214		8.12826	8.11428	8.12527		9.14138	9.12001	9.13804		10.1543	10.1256	10.1506		11.167
	0.521108	0.54125	0.520949		1.03085	1.05798	1.03055		1.5386	1.56696	1.53811		2.0456	2.07312	2.0449		3.05886	3.08177	3.0577		4.07304	4.08935	4.07152		5.08746	5.09638	5.08553		6.10154	6.103	6.09918		7.11523	7.10922	7.11247		8.12863	8.11525	8.12564		9.14179	9.12106	9.13844		10.1548	10.1267	10.1511		11.1675
	0.521122	0.541724	0.520962		1.03091	1.05858	1.03061		1.5387	1.5676	1.53821		2.04572	2.07377	2.04503		3.05903	3.08246	3.05787		4.07324	4.09008	4.07172		5.08771	5.09715	5.08577		6.10182	6.10383	6.09946		7.11556	7.11012	7.11279		8.129	8.11622	8.12601		9.14219	9.1221	9.13884		10.1552	10.1278	10.1515		11.168
	0.521133	0.542197	0.520974		1.03097	1.05918	1.03068		1.5388	1.56824	1.53831		2.04584	2.07443	2.04515		3.05919	3.08314	3.05803		4.07345	4.0908	4.07192		5.08796	5.09792	5.08601		6.10211	6.10465	6.09975		7.11588	7.11101	7.11312		8.12936	8.1172	8.12638		9.14259	9.12314	9.13924		10.1556	10.1289	10.1519		11.1684
	0.521143	0.542669	0.520985		1.03104	1.05977	1.03074		1.53889	1.56887	1.5384		2.04596	2.07508	2.04527		3.05935	3.08381	3.05818		4.07365	4.09151	4.07212		5.0882	5.09868	5.08625		6.10239	6.10547	6.10003		7.11621	7.1119	7.11344		8.12972	8.11816	8.12674		9.14298	9.12418	9.13964		10.1561	10.13	10.1524		11.1689
	0.521152	0.543139	0.520996		1.0311	1.06037	1.03081		1.53899	1.5695	1.5385		2.04608	2.07572	2.04538		3.05951	3.08448	3.05834		4.07385	4.09222	4.07231		5.08844	5.09943	5.08649		6.10268	6.10628	6.10031		7.11653	7.11279	7.11376		8.13007	8.11912	8.1271		9.14337	9.12521	9.14004		10.1565	10.1311	10.1528		11.1694
	0.521161	0.543607	0.521006		1.03116	1.06095	1.03087		1.53908	1.57013	1.53859		2.04619	2.07636	2.04549		3.05967	3.08514	3.05849		4.07405	4.09291	4.07251		5.08868	5.10017	5.08672		6.10296	6.10709	6.10059		7.11684	7.11367	7.11408		8.13042	8.12008	8.12746		9.14375	9.12624	9.14043		10.1569	10.1322	10.1532		11.1698
	0.521169	0.544072	0.521017		1.03123	1.06153	1.03093		1.53917	1.57075	1.53868		2.04631	2.07699	2.0456		3.05982	3.0858	3.05864		4.07425	4.0936	4.0727		5.08891	5.10091	5.08695		6.10323	6.10789	6.10086		7.11716	7.11455	7.1144		8.13077	8.12103	8.12781		9.14413	9.12726	9.14081		10.1573	10.1333	10.1536		11.1702
	0.521177	0.544536	0.521028		1.03129	1.06211	1.031		1.53926	1.57136	1.53877		2.04642	2.07763	2.04571		3.05997	3.08645	3.05879		4.07444	4.09428	4.07288		5.08915	5.10165	5.08718		6.1035	6.10869	6.10113		7.11747	7.11543	7.11471		8.13111	8.12197	8.12815		9.14451	9.12829	9.14119		10.1577	10.1344	10.154		11.1707
	0.521185	0.544996	0.521039		1.03135	1.06268	1.03106		1.53935	1.57197	1.53885		2.04652	2.07826	2.04582		3.06012	3.08709	3.05893		4.07463	4.09496	4.07306		5.08937	5.10238	5.0874		6.10377	6.10949	6.10139		7.11777	7.1163	7.11501		8.13144	8.12292	8.12849		9.14487	9.12931	9.14156		10.1581	10.1355	10.1545		11.1711
	0.521193	0.545452	0.521051		1.03141	1.06324	1.03112		1.53943	1.57258	1.53894		2.04663	2.07889	2.04592		3.06026	3.08773	3.05907		4.07481	4.09563	4.07324		5.0896	5.10311	5.08762		6.10403	6.11028	6.10165		7.11806	7.11716	7.11531		8.13177	8.12385	8.12883		9.14524	9.13032	9.14193		10.1585	10.1366	10.1549		11.1715
	0.521202	0.545906	0.521064		1.03147	1.06381	1.03118		1.53952	1.57318	1.53902		2.04673	2.07951	2.04602		3.0604	3.08837	3.0592		4.07499	4.09629	4.07342		5.08982	5.10383	5.08784		6.10428	6.11106	6.1019		7.11835	7.11802	7.1156		8.1321	8.12479	8.12916		9.1456	9.13133	9.14229		10.1589	10.1377	10.1553		11.1719
	0.521212	0.546357	0.521077		1.03153	1.06436	1.03124		1.5396	1.57378	1.5391		2.04683	2.08013	2.04612		3.06053	3.08901	3.05933		4.07517	4.09695	4.07359		5.09004	5.10455	5.08806		6.10453	6.11185	6.10215		7.11864	7.11887	7.11589		8.13242	8.12572	8.12948		9.14595	9.13235	9.14265		10.1593	10.1387	10.1556		11.1724
	0.521223	0.546805	0.521091		1.03159	1.06492	1.0313		1.53968	1.57438	1.53918		2.04693	2.08075	2.04621		3.06066	3.08964	3.05946		4.07535	4.09761	4.07376		5.09025	5.10527	5.08827		6.10478	6.11263	6.10239		7.11893	7.11973	7.11618		8.13274	8.12665	8.1298		9.14631	9.13335	9.14301		10.1596	10.1398	10.1561		11.1728
	0.521234	0.54725	0.521107		1.03165	1.06547	1.03136		1.53976	1.57497	1.53925		2.04702	2.08136	2.04631		3.06079	3.09028	3.05959		4.07552	4.09827	4.07392		5.09046	5.10598	5.08847		6.10502	6.11341	6.10264		7.11921	7.12058	7.11646		8.13305	8.12758	8.13011		9.14666	9.13435	9.14336		10.16	10.1409	10.1564		11.1732
	0.521246	0.547693	0.521123		1.03171	1.06601	1.03142		1.53983	1.57556	1.53933		2.04712	2.08198	2.0464		3.06091	3.09091	3.05971		4.07568	4.09893	4.07408		5.09066	5.10669	5.08868		6.10527	6.1142	6.10288		7.11948	7.12143	7.11673		8.13336	8.12852	8.13042		9.147	9.13535	9.14372		10.1604	10.1419	10.1568		11.1736
	0.521259	0.548133	0.521139		1.03176	1.06655	1.03147		1.53991	1.57615	1.5394		2.04721	2.08259	2.04649		3.06103	3.09154	3.05983		4.07585	4.09959	4.07424		5.09085	5.10741	5.08887		6.1055	6.11498	6.10311		7.11975	7.12229	7.117		8.13367	8.12945	8.13073		9.14735	9.13635	9.14406		10.1608	10.143	10.1572		11.174
	0.521273	0.548571	0.521156		1.03182	1.06709	1.03153		1.53998	1.57674	1.53947		2.04729	2.08319	2.04657		3.06115	3.09217	3.05994		4.076	4.10025	4.07439		5.09104	5.10812	5.08906		6.10572	6.11576	6.10334		7.12002	7.12315	7.11727		8.13397	8.13038	8.13103		9.1477	9.13735	9.14441		10.1612	10.144	10.1576		11.1745
	0.521288	0.549008	0.521175		1.03188	1.06763	1.03158		1.54005	1.57732	1.53954		2.04738	2.08379	2.04665		3.06127	3.09279	3.06006		4.07615	4.10091	4.07454		5.09123	5.10883	5.08925		6.10595	6.11654	6.10356		7.12028	7.12401	7.11753		8.13428	8.13132	8.13133		9.14803	9.13835	9.14475		10.1616	10.1451	10.158		11.1749
	0.521304	0.549443	0.521194		1.03193	1.06816	1.03163		1.54012	1.57789	1.5396		2.04746	2.08439	2.04673		3.06138	3.09342	3.06017		4.0763	4.10158	4.07469		5.09142	5.10955	5.08943		6.10617	6.11732	6.10379		7.12053	7.12487	7.11778		8.13458	8.13225	8.13162		9.14837	9.13934	9.14509		10.1619	10.1461	10.1584		11.1753
	0.52132	0.549875	0.521213		1.03198	1.06869	1.03169		1.54019	1.57847	1.53967		2.04754	2.08499	2.04681		3.06149	3.09405	3.06028		4.07645	4.10225	4.07484		5.09161	5.11026	5.08962		6.10639	6.11812	6.10402		7.12078	7.12574	7.11803		8.13488	8.13319	8.13191		9.14871	9.14034	9.14543		10.1623	10.1472	10.1588		11.1757
	0.521338	0.550305	0.521233		1.03203	1.06922	1.03174		1.54025	1.57904	1.53973		2.04762	2.08558	2.04689		3.0616	3.09468	3.06038		4.07659	4.10291	4.07498		5.09179	5.11099	5.0898		6.10661	6.11891	6.10423		7.12104	7.12661	7.1183		8.13517	8.13414	8.13219		9.14904	9.14134	9.14576		10.1627	10.1482	10.1592		11.1761
	0.521355	0.550733	0.521253		1.03208	1.06974	1.03179		1.54032	1.5796	1.5398		2.0477	2.08618	2.04697		3.0617	3.0953	3.06049		4.07673	4.10358	4.07511		5.09197	5.11171	5.08997		6.10682	6.11971	6.10444		7.1213	7.12749	7.11855		8.13546	8.13509	8.13248		9.14937	9.14235	9.14609		10.1631	10.1492	10.1595		11.1766
	0.521373	0.551157	0.521274		1.03213	1.07026	1.03183		1.54038	1.58017	1.53985		2.04777	2.08677	2.04704		3.0618	3.09593	3.06059		4.07687	4.10425	4.07525		5.09215	5.11244	5.09014		6.10702	6.12052	6.10465		7.12154	7.12838	7.1188		8.13575	8.13604	8.13276		9.14971	9.14336	9.14642		10.1634	10.1503	10.1599		11.177
	0.521392	0.551577	0.521295		1.03218	1.07077	1.03188		1.54044	1.58073	1.53991		2.04784	2.08736	2.04711		3.0619	3.09655	3.06068		4.077	4.10493	4.07538		5.09231	5.11317	5.09031		6.10723	6.12133	6.10485		7.12179	7.12927	7.11905		8.13603	8.13701	8.13304		9.15003	9.14437	9.14673		10.1638	10.1513	10.1603		11.1774
	0.521412	0.551995	0.521316		1.03222	1.07128	1.03193		1.5405	1.58129	1.53997		2.04792	2.08795	2.04718		3.06199	3.09718	3.06078		4.07713	4.10561	4.0755		5.09248	5.11391	5.09047		6.10743	6.12216	6.10506		7.12202	7.13018	7.11928		8.13631	8.13797	8.13331		9.15035	9.14538	9.14705		10.1641	10.1524	10.1606		11.1778
	0.521432	0.552409	0.521338		1.03227	1.07179	1.03197		1.54055	1.58184	1.54002		2.04798	2.08853	2.04724		3.06208	3.09781	3.06087		4.07726	4.10629	4.07563		5.09264	5.11466	5.09063		6.10762	6.12299	6.10525		7.12224	7.13109	7.11951		8.13658	8.13894	8.13357		9.15066	9.1464	9.14735		10.1645	10.1534	10.161		11.1782
	0.521452	0.552821	0.52136		1.03231	1.07229	1.03202		1.54061	1.58239	1.54008		2.04805	2.08912	2.04731		3.06217	3.09843	3.06095		4.07737	4.10698	4.07575		5.09279	5.11541	5.09078		6.10782	6.12383	6.10545		7.12247	7.13201	7.11974		8.13684	8.13992	8.13383		9.15096	9.14742	9.14765		10.1648	10.1545	10.1613		11.1785
	0.521473	0.553229	0.521382		1.03236	1.07279	1.03206		1.54066	1.58294	1.54013		2.04811	2.0897	2.04737		3.06225	3.09906	3.06104		4.07749	4.10767	4.07586		5.09295	5.11617	5.09093		6.10801	6.12467	6.10563		7.1227	7.13293	7.11997		8.13711	8.1409	8.13409		9.15126	9.14846	9.14793		10.1652	10.1556	10.1617		11.1789
	0.521494	0.553635	0.521403		1.0324	1.07329	1.0321		1.54072	1.58349	1.54018		2.04817	2.09028	2.04743		3.06233	3.0997	3.06112		4.0776	4.10837	4.07597		5.0931	5.11695	5.09108		6.10819	6.12552	6.10582		7.12292	7.13387	7.12019		8.13736	8.14189	8.13433		9.15155	9.1495	9.14821		10.1655	10.1567	10.162		11.1793
	0.521515	0.554038	0.521425		1.03244	1.07378	1.03214		1.54076	1.58403	1.54023		2.04823	2.09086	2.04749		3.06241	3.10033	3.0612		4.07771	4.10906	4.07608		5.09325	5.11773	5.09123		6.10838	6.12639	6.106		7.12313	7.13481	7.1204		8.1376	8.14289	8.13457		9.15183	9.15056	9.14848		10.1658	10.1578	10.1623		11.1796
	0.521536	0.55444	0.521446		1.03248	1.07428	1.03218		1.54081	1.58458	1.54028		2.04829	2.09145	2.04754		3.06249	3.10098	3.06128		4.07781	4.10977	4.07618		5.09339	5.11852	5.09137		6.10855	6.12727	6.10617		7.12335	7.13577	7.12061		8.13784	8.1439	8.13481		9.1521	9.15162	9.14874		10.1661	10.1589	10.1626		11.1799
	0.521557	0.554839	0.521467		1.03252	1.07477	1.03222		1.54086	1.58512	1.54032		2.04835	2.09203	2.0476		3.06256	3.10162	3.06136		4.07791	4.11047	4.07628		5.09352	5.11932	5.0915		6.10871	6.12816	6.10633		7.12355	7.13673	7.12082		8.13807	8.14493	8.13503		9.15236	9.1527	9.14899		10.1664	10.16	10.1629		11.1803
	0.521578	0.555236	0.521489		1.03255	1.07526	1.03226		1.54091	1.58566	1.54037		2.0484	2.0926	2.04765		3.06263	3.10227	3.06143		4.07801	4.11119	4.07638		5.09365	5.12013	5.09162		6.10886	6.12906	6.10649		7.12374	7.1377	7.12101		8.13829	8.14597	8.13525		9.15262	9.15378	9.14924		10.1667	10.1611	10.1631		11.1806
	0.521598	0.555631	0.521509		1.03259	1.07574	1.03229		1.54095	1.5862	1.54041		2.04845	2.09319	2.0477		3.0627	3.10292	3.0615		4.07811	4.11191	4.07647		5.09377	5.12094	5.09174		6.10902	6.12997	6.10664		7.12392	7.13868	7.12118		8.13851	8.14701	8.13546		9.15286	9.15488	9.14947		10.167	10.1623	10.1634		11.1809
	0.521619	0.556022	0.52153		1.03262	1.07623	1.03233		1.54099	1.58674	1.54045		2.0485	2.09376	2.04774		3.06276	3.10358	3.06157		4.0782	4.11264	4.07655		5.09388	5.12177	5.09186		6.10918	6.1309	6.1068		7.12409	7.13967	7.12136		8.13872	8.14807	8.13566		9.1531	9.15598	9.14969		10.1672	10.1635	10.1637		11.1812
	0.52164	0.556412	0.521551		1.03266	1.07671	1.03236		1.54103	1.58727	1.54049		2.04854	2.09435	2.04779		3.06282	3.10424	3.06163		4.07828	4.11338	4.07663		5.09399	5.12261	5.09197		6.10932	6.13183	6.10694		7.12427	7.14067	7.12153		8.13892	8.14914	8.13586		9.15332	9.1571	9.1499		10.1675	10.1646	10.1639		11.1815
	0.52166	0.556799	0.52157		1.03269	1.07718	1.03239		1.54107	1.58781	1.54053		2.04859	2.09492	2.04783		3.06288	3.10491	3.06169		4.07836	4.11413	4.07671		5.0941	5.12346	5.09208		6.10946	6.13277	6.10708		7.12444	7.14169	7.12171		8.13912	8.15022	8.13604		9.15354	9.15824	9.15011		10.1677	10.1658	10.1641		11.1818
	0.521679	0.557182	0.52159		1.03272	1.07766	1.03242		1.54111	1.58834	1.54056		2.04863	2.0955	2.04787		3.06293	3.10558	3.06175		4.07844	4.11488	4.07678		5.0942	5.12432	5.09218		6.10958	6.13372	6.1072		7.1246	7.14271	7.12187		8.1393	8.15131	8.13622		9.15375	9.15939	9.1503		10.168	10.167	10.1643		11.182
	0.521699	0.557563	0.521609		1.03275	1.07812	1.03245		1.54114	1.58887	1.5406		2.04867	2.09608	2.04791		3.06298	3.10625	3.0618		4.07852	4.11565	4.07685		5.0943	5.12519	5.09227		6.1097	6.13468	6.10732		7.12475	7.14375	7.12201		8.13947	8.15241	8.1364		9.15395	9.16055	9.1505		10.1682	10.1683	10.1645		11.1823
	0.521718	0.557941	0.521628		1.03278	1.07859	1.03248		1.54118	1.5894	1.54063		2.04871	2.09666	2.04795		3.06303	3.10693	3.06185		4.07859	4.11642	4.07692		5.09439	5.12607	5.09236		6.10982	6.13565	6.10743		7.12489	7.1448	7.12215		8.13964	8.15351	8.13656		9.15414	9.16173	9.15068		10.1684	10.1695	10.1647		11.1826
	0.521737	0.558316	0.521646		1.03281	1.07905	1.03251		1.54121	1.58993	1.54067		2.04875	2.09724	2.04798		3.06308	3.1076	3.0619		4.07865	4.11721	4.07698		5.09447	5.12696	5.09244		6.10993	6.13664	6.10754		7.12502	7.14586	7.12229		8.1398	8.15463	8.13672		9.15433	9.16291	9.15086		10.1687	10.1707	10.1649		11.1828
	0.521756	0.558687	0.521664		1.03284	1.07952	1.03254		1.54124	1.59045	1.5407		2.04878	2.09782	2.04801		3.06312	3.10828	3.06195		4.07871	4.118	4.07704		5.09455	5.12786	5.09251		6.11003	6.13762	6.10764		7.12514	7.14693	7.12241		8.13996	8.15576	8.13687		9.1545	9.1641	9.15103		10.1689	10.1719	10.1651		11.183
	0.521774	0.559056	0.521682		1.03286	1.07998	1.03256		1.54127	1.59097	1.54073		2.04882	2.0984	2.04805		3.06316	3.10897	3.062		4.07877	4.1188	4.07709		5.09462	5.12877	5.09258		6.11012	6.13862	6.10773		7.12526	7.14801	7.12253		8.1401	8.1569	8.13701		9.15467	9.1653	9.15119		10.1691	10.1732	10.1653		11.1832
	0.521791	0.559421	0.521699		1.03289	1.08044	1.03259		1.5413	1.5915	1.54076		2.04885	2.09898	2.04808		3.0632	3.10965	3.06203		4.07882	4.1196	4.07714		5.0947	5.12969	5.09265		6.11021	6.13963	6.10782		7.12538	7.1491	7.12264		8.14024	8.15805	8.13715		9.15483	9.16649	9.15135		10.1692	10.1744	10.1655		11.1835
	0.521808	0.559782	0.521716		1.03291	1.08089	1.03261		1.54133	1.59202	1.54078		2.04888	2.09956	2.0481		3.06324	3.11034	3.06207		4.07887	4.12042	4.07719		5.09476	5.13061	5.09271		6.1103	6.14065	6.10791		7.12548	7.15019	7.12275		8.14036	8.15921	8.13728		9.15498	9.1677	9.1515		10.1694	10.1757	10.1656		11.1837
	0.521825	0.56014	0.521732		1.03293	1.08135	1.03263		1.54135	1.59254	1.54081		2.0489	2.10014	2.04813		3.06328	3.11102	3.06211		4.07892	4.12124	4.07723		5.09483	5.13155	5.09277		6.11037	6.14168	6.10799		7.12558	7.1513	7.12285		8.14048	8.16038	8.1374		9.15513	9.16891	9.15164		10.1696	10.1769	10.1658		11.1838
	0.521841	0.560494	0.521748		1.03296	1.0818	1.03266		1.54138	1.59305	1.54083		2.04893	2.10071	2.04816		3.06331	3.11171	3.06215		4.07896	4.12206	4.07728		5.09489	5.13249	5.09283		6.11045	6.14271	6.10806		7.12568	7.15241	7.12294		8.1406	8.16156	8.13752		9.15527	9.17013	9.15178		10.1697	10.1782	10.1659		11.184
	0.521857	0.560845	0.521764		1.03298	1.08225	1.03268		1.5414	1.59357	1.54085		2.04896	2.10129	2.04818		3.06334	3.11241	3.06218		4.079	4.12289	4.07731		5.09494	5.13344	5.09287		6.11051	6.14375	6.10812		7.12576	7.15353	7.12303		8.14071	8.16275	8.13762		9.1554	9.17135	9.15191		10.1699	10.1794	10.1661		11.1842
	0.521873	0.561193	0.521779		1.033	1.0827	1.0327		1.54142	1.59408	1.54087		2.04898	2.10186	2.0482		3.06337	3.1131	3.06221		4.07904	4.12373	4.07735		5.09499	5.13439	5.09292		6.11057	6.1448	6.10819		7.12583	7.15466	7.1231		8.14081	8.16393	8.13772		9.15553	9.17258	9.15204		10.17	10.1807	10.1662		11.1844
	0.521888	0.561537	0.521794		1.03302	1.08314	1.03272		1.54144	1.5946	1.5409		2.049	2.10243	2.04822		3.06339	3.11379	3.06223		4.07907	4.12456	4.07738		5.09503	5.13535	5.09296		6.11063	6.14586	6.10825		7.12591	7.15579	7.12317		8.1409	8.16512	8.13782		9.15564	9.17381	9.15216		10.1701	10.182	10.1663		11.1845
	0.521902	0.561877	0.521808		1.03303	1.08358	1.03273		1.54146	1.59511	1.54092		2.04902	2.10301	2.04824		3.06342	3.11449	3.06226		4.0791	4.12539	4.07741		5.09507	5.13631	5.09299		6.11067	6.14692	6.10829		7.12598	7.15691	7.12325		8.14099	8.16631	8.13791		9.15576	9.17505	9.15227		10.1703	10.1832	10.1665		11.1847
	0.521917	0.562213	0.521822		1.03305	1.08402	1.03275		1.54148	1.59562	1.54093		2.04904	2.10358	2.04826		3.06344	3.11518	3.06228		4.07913	4.12623	4.07744		5.09511	5.13727	5.09302		6.11072	6.14798	6.10834		7.12604	7.15805	7.12331		8.14108	8.1675	8.13799		9.15586	9.17629	9.15237		10.1704	10.1845	10.1666		11.1848
	0.52193	0.562546	0.521835		1.03307	1.08445	1.03277		1.5415	1.59612	1.54095		2.04906	2.10415	2.04828		3.06346	3.11588	3.0623		4.07916	4.12706	4.07747		5.09514	5.13824	5.09305		6.11076	6.14905	6.10837		7.1261	7.15919	7.12338		8.14115	8.16869	8.13806		9.15596	9.17752	9.15247		10.1705	10.1857	10.1667		11.1849
	0.521943	0.562874	0.521848		1.03308	1.08488	1.03278		1.54151	1.59662	1.54097		2.04907	2.10472	2.04829		3.06348	3.11658	3.06232		4.07918	4.1279	4.07749		5.09518	5.13921	5.09308		6.1108	6.15012	6.10842		7.12616	7.16034	7.12343		8.14123	8.16988	8.13813		9.15606	9.17875	9.15255		10.1706	10.187	10.1668		11.1851
	0.521956	0.563199	0.52186		1.0331	1.0853	1.0328		1.54153	1.59712	1.54098		2.04909	2.10529	2.04831		3.0635	3.11728	3.06234		4.0792	4.12875	4.07752		5.09521	5.14019	5.0931		6.11084	6.15119	6.10846		7.1262	7.16149	7.12347		8.14129	8.17108	8.1382		9.15616	9.17998	9.15264		10.1708	10.1882	10.1669		11.1852
	0.521968	0.563519	0.521872		1.03311	1.08572	1.03282		1.54154	1.59762	1.541		2.0491	2.10585	2.04832		3.06352	3.11799	3.06236		4.07922	4.12959	4.07754		5.09523	5.14117	5.09312		6.11087	6.15227	6.10849		7.12624	7.16264	7.12352		8.14137	8.17227	8.13825		9.15626	9.18121	9.15271		10.1709	10.1895	10.167		11.1853
	0.521981	0.563835	0.521884		1.03313	1.08614	1.03283		1.54155	1.59811	1.54101		2.04912	2.10642	2.04833		3.06353	3.11869	3.06237		4.07924	4.13044	4.07755		5.09526	5.14215	5.09314		6.1109	6.15335	6.10852		7.12628	7.1638	7.12356		8.14144	8.17347	8.13831		9.15637	9.18243	9.15278		10.171	10.1907	10.167		11.1855
	0.521993	0.564147	0.521895		1.03314	1.08655	1.03284		1.54157	1.5986	1.54102		2.04913	2.10698	2.04834		3.06354	3.11939	3.06238		4.07925	4.13129	4.07757		5.09528	5.14314	5.09316		6.11092	6.15443	6.10854		7.12632	7.16496	7.12359		8.14152	8.17466	8.13835		9.15647	9.18365	9.15284		10.1711	10.192	10.1671		11.1856
	0.522004	0.564455	0.521906		1.03315	1.08695	1.03286		1.54158	1.59909	1.54103		2.04914	2.10755	2.04835		3.06356	3.12009	3.0624		4.07927	4.13215	4.07759		5.0953	5.14413	5.09317		6.11096	6.15552	6.10856		7.12637	7.16612	7.12362		8.14159	8.17586	8.1384		9.15656	9.18486	9.15289		10.1712	10.1932	10.1672		11.1857
	0.522014	0.564758	0.521917		1.03316	1.08736	1.03287		1.54159	1.59957	1.54105		2.04915	2.10811	2.04836		3.06356	3.1208	3.06241		4.07928	4.13302	4.0776		5.09531	5.14513	5.09319		6.11098	6.15662	6.10858		7.12642	7.16727	7.12365		8.14166	8.17706	8.13843		9.15664	9.18607	9.15294		10.1713	10.1944	10.1672		11.1858
	0.522026	0.56506	0.521928		1.03318	1.08776	1.03288		1.5416	1.60006	1.54106		2.04916	2.10866	2.04837		3.06357	3.1215	3.06241		4.07929	4.13388	4.07761		5.09532	5.14613	5.0932		6.11099	6.15771	6.10859		7.12646	7.16842	7.12367		8.14171	8.17826	8.13847		9.1567	9.18728	9.15298		10.1714	10.1956	10.1673		11.1859
	0.522037	0.565358	0.521939		1.03319	1.08815	1.03289		1.5416	1.60054	1.54107		2.04917	2.10922	2.04838		3.06358	3.12221	3.06242		4.0793	4.13474	4.07761		5.09533	5.14713	5.09321		6.11101	6.1588	6.1086		7.12651	7.16956	7.1237		8.14176	8.17945	8.13849		9.15676	9.18849	9.15301		10.1715	10.1969	10.1673		11.186
	0.522047	0.565652	0.521949		1.0332	1.08855	1.0329		1.54161	1.60101	1.54108		2.04918	2.10977	2.04839		3.06358	3.12292	3.06243		4.0793	4.13561	4.07762		5.09534	5.14813	5.09321		6.11103	6.15989	6.10861		7.12654	7.1707	7.12371		8.1418	8.18064	8.13852		9.15681	9.18969	9.15304		10.1715	10.1981	10.1674		11.1861
	0.522056	0.565941	0.521958		1.03321	1.08893	1.03291		1.54162	1.60149	1.54109		2.04918	2.11032	2.0484		3.06359	3.12363	3.06243		4.07931	4.13648	4.07762		5.09535	5.14913	5.09322		6.11106	6.16098	6.10862		7.12656	7.17184	7.12371		8.14183	8.18181	8.13854		9.15685	9.19089	9.15306		10.1716	10.1993	10.1674		11.1861
	0.522065	0.566227	0.521967		1.03322	1.08932	1.03292		1.54163	1.60195	1.54109		2.04919	2.11087	2.0484		3.06359	3.12434	3.06243		4.07931	4.13735	4.07762		5.09536	5.15014	5.09322		6.11109	6.16207	6.10863		7.12659	7.17298	7.12372		8.14185	8.18298	8.13856		9.15687	9.19209	9.15308		10.1716	10.2005	10.1674		11.1862
	0.522074	0.566508	0.521976		1.03323	1.0897	1.03293		1.54163	1.60242	1.5411		2.04919	2.11142	2.04841		3.0636	3.12505	3.06243		4.07932	4.13822	4.07763		5.09537	5.15115	5.09322		6.11111	6.16316	6.10864		7.12661	7.17413	7.12372		8.14187	8.18416	8.13857		9.1569	9.19328	9.15309		10.1716	10.2017	10.1675		11.1862
	0.522083	0.566786	0.521985		1.03324	1.09007	1.03294		1.54164	1.60288	1.54111		2.0492	2.11196	2.04842		3.0636	3.12576	3.06243		4.07932	4.13909	4.07762		5.09538	5.15215	5.09322		6.11112	6.16424	6.10863		7.12663	7.17527	7.12373		8.14188	8.18532	8.13858		9.15691	9.19447	9.15311		10.1717	10.2029	10.1675		11.1862
	0.522092	0.56706	0.521994		1.03324	1.09044	1.03295		1.54165	1.60334	1.54112		2.0492	2.1125	2.04842		3.0636	3.12647	3.06243		4.07931	4.13996	4.07762		5.09539	5.15315	5.09322		6.11113	6.16532	6.10862		7.12664	7.17641	7.12373		8.14188	8.18648	8.13858		9.15691	9.19565	9.15311		10.1717	10.204	10.1675		11.1862
	0.522101	0.567332	0.522003		1.03325	1.09081	1.03296		1.54165	1.60379	1.54112		2.04921	2.11303	2.04843		3.0636	3.12717	3.06243		4.07931	4.14082	4.07762		5.09539	5.15415	5.09321		6.11115	6.16641	6.10862		7.12665	7.17755	7.12373		8.14189	8.18764	8.13858		9.15691	9.19682	9.15312		10.1717	10.2052	10.1675		11.1863
	0.522109	0.567599	0.522011		1.03326	1.09118	1.03297		1.54166	1.60424	1.54113		2.04921	2.11356	2.04843		3.0636	3.12787	3.06243		4.0793	4.14168	4.07762		5.0954	5.15515	5.09321		6.11116	6.16749	6.10862		7.12666	7.17868	7.12372		8.14188	8.18879	8.13858		9.15691	9.19798	9.15312		10.1717	10.2064	10.1675		11.1863
	0.522118	0.567862	0.522019		1.03327	1.09154	1.03298		1.54166	1.60469	1.54113		2.04922	2.11409	2.04844		3.06359	3.12857	3.06243		4.0793	4.14254	4.07762		5.09541	5.15614	5.0932		6.11117	6.16857	6.10861		7.12666	7.1798	7.12371		8.14188	8.18994	8.13857		9.1569	9.19913	9.15312		10.1717	10.2075	10.1675		11.1863
	0.522126	0.568122	0.522027		1.03328	1.0919	1.03299		1.54167	1.60513	1.54114		2.04922	2.11462	2.04844		3.06359	3.12927	3.06243		4.07929	4.14339	4.07761		5.09541	5.15713	5.0932		6.11118	6.16964	6.1086		7.12666	7.18092	7.12371		8.14187	8.19107	8.13856		9.15688	9.20027	9.15312		10.1717	10.2087	10.1675		11.1863
	0.522133	0.568377	0.522035		1.03329	1.09225	1.03299		1.54167	1.60557	1.54115		2.04922	2.11515	2.04845		3.06359	3.12997	3.06243		4.07928	4.14424	4.07761		5.09541	5.15811	5.09319		6.11118	6.17071	6.10859		7.12666	7.18203	7.12369		8.14185	8.1922	8.13855		9.15687	9.20141	9.15312		10.1717	10.2099	10.1675		11.1863
	0.522141	0.568628	0.522043		1.03329	1.0926	1.033		1.54168	1.606	1.54115		2.04923	2.11567	2.04845		3.06359	3.13066	3.06242		4.07927	4.14509	4.07761		5.09541	5.15909	5.09318		6.11119	6.17177	6.10858		7.12665	7.18312	7.12368		8.14184	8.19331	8.13854		9.15685	9.20254	9.15311		10.1716	10.211	10.1675		11.1862
	0.522148	0.568874	0.52205		1.0333	1.09295	1.03301		1.54168	1.60643	1.54116		2.04923	2.11618	2.04845		3.06358	3.13135	3.06242		4.07926	4.14594	4.0776		5.09541	5.16006	5.09318		6.11119	6.17283	6.10857		7.12663	7.1842	7.12367		8.14183	8.19442	8.13853		9.15683	9.20365	9.15311		10.1716	10.2121	10.1675		11.1862
	0.522156	0.569117	0.522058		1.0333	1.09329	1.03302		1.54168	1.60686	1.54116		2.04923	2.1167	2.04846		3.06358	3.13203	3.06241		4.07925	4.14678	4.0776		5.0954	5.16102	5.09317		6.11118	6.17387	6.10855		7.12662	7.18528	7.12366		8.14181	8.19552	8.13851		9.15681	9.20476	9.1531		10.1716	10.2133	10.1675		11.1862
	0.522163	0.569355	0.522065		1.03331	1.09363	1.03302		1.54169	1.60729	1.54116		2.04923	2.11721	2.04846		3.06358	3.13272	3.06241		4.07923	4.14761	4.07759		5.09539	5.16198	5.09316		6.11118	6.1749	6.10854		7.12661	7.18634	7.12365		8.1418	8.19661	8.1385		9.15678	9.20587	9.15309		10.1716	10.2144	10.1675		11.1862
	0.52217	0.569589	0.522072		1.03332	1.09396	1.03303		1.54169	1.60771	1.54117		2.04923	2.11772	2.04846		3.06358	3.1334	3.0624		4.07921	4.14845	4.07759		5.09538	5.16293	5.09315		6.11116	6.17593	6.10852		7.12659	7.1874	7.12364		8.14178	8.19769	8.13848		9.15676	9.20697	9.15307		10.1715	10.2155	10.1675		11.1861
	0.522176	0.569817	0.522079		1.03332	1.09429	1.03303		1.5417	1.60812	1.54117		2.04924	2.11823	2.04846		3.06357	3.13408	3.0624		4.0792	4.14928	4.07758		5.09537	5.16388	5.09315		6.11114	6.17694	6.10851		7.12657	7.18845	7.12362		8.14176	8.19877	8.13846		9.15673	9.20806	9.15305		10.1715	10.2166	10.1675		11.1861
	0.522183	0.570042	0.522085		1.03333	1.09461	1.03304		1.5417	1.60853	1.54118		2.04924	2.11872	2.04846		3.06357	3.13475	3.06239		4.07918	4.15011	4.07757		5.09537	5.16482	5.09314		6.11112	6.17795	6.10849		7.12655	7.18949	7.12361		8.14173	8.19984	8.13844		9.1567	9.20915	9.15303		10.1715	10.2177	10.1674		11.1861
	0.522189	0.570262	0.522092		1.03333	1.09493	1.03305		1.5417	1.60893	1.54118		2.04924	2.11922	2.04847		3.06356	3.13542	3.06239		4.07916	4.15094	4.07757		5.09536	5.16575	5.09313		6.11109	6.17896	6.10848		7.12653	7.19053	7.1236		8.14171	8.2009	8.13842		9.15667	9.21023	9.153		10.1714	10.2188	10.1674		11.186
	0.522196	0.570477	0.522098		1.03334	1.09525	1.03305		1.54171	1.60933	1.54118		2.04924	2.11971	2.04847		3.06356	3.13609	3.06238		4.07915	4.15176	4.07756		5.09535	5.16667	5.09313		6.11106	6.17995	6.10846		7.1265	7.19156	7.12358		8.14168	8.20195	8.13839		9.15664	9.2113	9.15297		10.1714	10.2199	10.1674		11.186
	0.522202	0.570689	0.522105		1.03334	1.09556	1.03306		1.54171	1.60972	1.54119		2.04924	2.12019	2.04847		3.06356	3.13675	3.06238		4.07913	4.15257	4.07755		5.09534	5.16759	5.09312		6.11104	6.18093	6.10844		7.12647	7.19258	7.12356		8.14165	8.20298	8.13837		9.1566	9.21236	9.15295		10.1713	10.221	10.1674		11.186
	0.522208	0.570896	0.522111		1.03335	1.09586	1.03307		1.54171	1.61011	1.54119		2.04924	2.12067	2.04847		3.06355	3.13741	3.06237		4.07912	4.15338	4.07754		5.09532	5.1685	5.09311		6.11101	6.18191	6.10843		7.12644	7.19359	7.12354		8.14162	8.20402	8.13834		9.15657	9.21342	9.15291		10.1713	10.2221	10.1673		11.1859
	0.522214	0.5711	0.522118		1.03336	1.09616	1.03307		1.54172	1.61049	1.5412		2.04924	2.12114	2.04847		3.06355	3.13806	3.06237		4.07911	4.15418	4.07754		5.09531	5.1694	5.09309		6.11099	6.18288	6.10842		7.1264	7.19459	7.12352		8.14158	8.20504	8.13831		9.15653	9.21446	9.15288		10.1713	10.2232	10.1673		11.1859
	0.52222	0.571299	0.522124		1.03336	1.09645	1.03308		1.54172	1.61087	1.5412		2.04924	2.12161	2.04848		3.06354	3.13871	3.06236		4.0791	4.15497	4.07753		5.0953	5.1703	5.09308		6.11096	6.18383	6.1084		7.12637	7.19559	7.1235		8.14155	8.20605	8.13828		9.15648	9.2155	9.15285		10.1712	10.2242	10.1672		11.1858
	0.522226	0.571494	0.52213		1.03337	1.09674	1.03308		1.54173	1.61124	1.5412		2.04925	2.12207	2.04848		3.06354	3.13935	3.06236		4.07909	4.15576	4.07752		5.09529	5.17118	5.09307		6.11094	6.18478	6.10838		7.12634	7.19658	7.12348		8.14151	8.20706	8.13825		9.15644	9.21654	9.15281		10.1712	10.2253	10.1672		11.1858
	0.522232	0.571685	0.522136		1.03337	1.09702	1.03309		1.54173	1.61161	1.54121		2.04925	2.12253	2.04848		3.06354	3.13999	3.06236		4.07908	4.15654	4.07751		5.09527	5.17205	5.09306		6.11091	6.1857	6.10836		7.1263	7.19755	7.12346		8.14147	8.20805	8.13822		9.15639	9.21757	9.15278		10.1711	10.2264	10.1672		11.1857
	0.522237	0.571873	0.522142		1.03338	1.0973	1.03309		1.54173	1.61197	1.54121		2.04925	2.12298	2.04848		3.06353	3.14062	3.06235		4.07908	4.15731	4.07751		5.09526	5.17291	5.09305		6.1109	6.18662	6.10834		7.12626	7.19851	7.12343		8.14142	8.20904	8.13819		9.15635	9.2186	9.15275		10.1711	10.2274	10.1671		11.1857
	0.522243	0.572056	0.522147		1.03338	1.09757	1.0331		1.54174	1.61233	1.54122		2.04925	2.12343	2.04848		3.06353	3.14124	3.06235		4.07907	4.15808	4.0775		5.09525	5.17376	5.09303		6.11088	6.18753	6.10833		7.12622	7.19945	7.12341		8.14138	8.21003	8.13816		9.1563	9.21963	9.15271		10.171	10.2285	10.1671		11.1856
	0.522248	0.572234	0.522153		1.03339	1.09783	1.03311		1.54174	1.61268	1.54122		2.04925	2.12387	2.04849		3.06353	3.14186	3.06235		4.07907	4.15883	4.07749		5.09523	5.1746	5.09302		6.11086	6.18843	6.1083		7.12619	7.20039	7.12338		8.14133	8.21101	8.13813		9.15625	9.22065	9.15268		10.171	10.2295	10.1671		11.1856
	0.522254	0.572408	0.522159		1.03339	1.0981	1.03311		1.54174	1.61303	1.54123		2.04925	2.12431	2.04849		3.06353	3.14247	3.06235		4.07906	4.15958	4.07749		5.09522	5.17542	5.09301		6.11084	6.18931	6.10828		7.12615	7.20132	7.12336		8.14129	8.21198	8.1381		9.1562	9.22166	9.15264		10.1709	10.2306	10.167		11.1855
	0.522259	0.572578	0.522164		1.0334	1.09835	1.03312		1.54175	1.61338	1.54123		2.04926	2.12474	2.04849		3.06352	3.14308	3.06234		4.07906	4.16031	4.07748		5.0952	5.17623	5.093		6.11081	6.19018	6.10826		7.12612	7.20223	7.12334		8.14124	8.21294	8.13808		9.15614	9.22265	9.15261		10.1709	10.2316	10.167		11.1855
	0.522264	0.572743	0.52217		1.0334	1.0986	1.03312		1.54175	1.61371	1.54124		2.04926	2.12516	2.0485		3.06352	3.14367	3.06234		4.07906	4.16104	4.07747		5.09519	5.17704	5.09298		6.1108	6.19105	6.10824		7.12608	7.20313	7.12331		8.14119	8.21389	8.13805		9.15609	9.22364	9.15257		10.1708	10.2326	10.1669		11.1854
	0.522269	0.572903	0.522175		1.03341	1.09884	1.03313		1.54176	1.61404	1.54124		2.04926	2.12558	2.0485		3.06352	3.14426	3.06234		4.07905	4.16176	4.07747		5.09518	5.17784	5.09297		6.11078	6.1919	6.10822		7.12605	7.20402	7.12329		8.14114	8.21483	8.13802		9.15603	9.22461	9.15254		10.1708	10.2336	10.1669		11.1854
	0.522274	0.573059	0.522181		1.03341	1.09908	1.03313		1.54176	1.61436	1.54125		2.04926	2.126	2.0485		3.06352	3.14485	3.06234		4.07905	4.16247	4.07747		5.09517	5.17862	5.09296		6.11076	6.19273	6.1082		7.12603	7.20491	7.12327		8.1411	8.21576	8.138		9.15598	9.22557	9.15251		10.1707	10.2346	10.1669		11.1853
	0.52228	0.57321	0.522186		1.03342	1.09931	1.03314		1.54177	1.61468	1.54125		2.04926	2.1264	2.04851		3.06352	3.14542	3.06234		4.07905	4.16317	4.07746		5.09515	5.1794	5.09295		6.11074	6.19354	6.10818		7.12601	7.20579	7.12325		8.14106	8.21668	8.13797		9.15592	9.22653	9.15247		10.1707	10.2356	10.1668		11.1853
	0.522285	0.573358	0.522191		1.03342	1.09953	1.03315		1.54177	1.61499	1.54126		2.04927	2.1268	2.04851		3.06352	3.14599	3.06234		4.07904	4.16387	4.07746		5.09514	5.18016	5.09294		6.11073	6.19433	6.10817		7.12598	7.20665	7.12323		8.14101	8.21758	8.13795		9.15587	9.22747	9.15244		10.1706	10.2366	10.1668		11.1852
	0.52229	0.573501	0.522197		1.03343	1.09975	1.03315		1.54178	1.6153	1.54126		2.04927	2.1272	2.04852		3.06352	3.14656	3.06234		4.07904	4.16455	4.07746		5.09513	5.18091	5.09293		6.11071	6.19513	6.10816		7.12595	7.2075	7.1232		8.14098	8.21847	8.13792		9.15582	9.22841	9.15241		10.1706	10.2376	10.1668		11.1851
	0.522295	0.57364	0.522202		1.03344	1.09997	1.03316		1.54178	1.6156	1.54127		2.04927	2.12759	2.04852		3.06352	3.14712	3.06234		4.07904	4.16523	4.07746		5.09512	5.18165	5.09293		6.1107	6.19591	6.10814		7.12593	7.20833	7.12318		8.14094	8.21934	8.1379		9.15577	9.22934	9.15238		10.1705	10.2386	10.1667		11.1851
	0.5223	0.573774	0.522207		1.03344	1.10018	1.03316		1.54179	1.6159	1.54127		2.04928	2.12797	2.04853		3.06352	3.14767	3.06234		4.07904	4.1659	4.07746		5.09511	5.18238	5.09292		6.11068	6.19667	6.10813		7.12591	7.20914	7.12317		8.14091	8.2202	8.13787		9.15573	9.23025	9.15236		10.1705	10.2396	10.1667		11.185
	0.522305	0.573904	0.522213		1.03345	1.10038	1.03317		1.54179	1.61619	1.54128		2.04928	2.12834	2.04853		3.06352	3.14821	3.06234		4.07904	4.16655	4.07746		5.0951	5.1831	5.09291		6.11067	6.19742	6.10812		7.12589	7.20994	7.12315		8.14088	8.22106	8.13785		9.15569	9.23117	9.15233		10.1704	10.2405	10.1667		11.185
	0.52231	0.57403	0.522218		1.03345	1.10058	1.03318		1.5418	1.61647	1.54129		2.04928	2.12871	2.04854		3.06352	3.14875	3.06234		4.07904	4.1672	4.07746		5.09509	5.1838	5.09291		6.11066	6.19815	6.10811		7.12587	7.21073	7.12313		8.14086	8.22189	8.13783		9.15564	9.23207	9.1523		10.1703	10.2415	10.1666		11.1849
	0.522315	0.574151	0.522223		1.03346	1.10077	1.03319		1.5418	1.61674	1.54129		2.04929	2.12907	2.04854		3.06352	3.14927	3.06235		4.07904	4.16783	4.07746		5.09509	5.1845	5.0929		6.11064	6.19886	6.1081		7.12585	7.2115	7.12311		8.14083	8.22272	8.13781		9.15561	9.23296	9.15227		10.1703	10.2424	10.1666		11.1849
	0.52232	0.574269	0.522228		1.03347	1.10096	1.03319		1.54181	1.61701	1.5413		2.04929	2.12942	2.04855		3.06352	3.14979	3.06235		4.07905	4.16844	4.07746		5.09508	5.18517	5.0929		6.11064	6.19957	6.1081		7.12582	7.21224	7.12309		8.14081	8.22354	8.13779		9.15558	9.23383	9.15224		10.1702	10.2433	10.1666		11.1848
	0.522325	0.574383	0.522234		1.03347	1.10114	1.0332		1.54182	1.61727	1.54131		2.0493	2.12976	2.04856		3.06353	3.15029	3.06236		4.07905	4.16905	4.07746		5.09507	5.18583	5.0929		6.11063	6.20026	6.1081		7.1258	7.21296	7.12307		8.14078	8.22434	8.13777		9.15555	9.23469	9.15222		10.1702	10.2442	10.1665		11.1847
	0.52233	0.574492	0.522239		1.03348	1.10132	1.03321		1.54182	1.61752	1.54131		2.04931	2.1301	2.04856		3.06353	3.15079	3.06236		4.07905	4.16964	4.07747		5.09507	5.18647	5.0929		6.11062	6.20094	6.10809		7.12579	7.21368	7.12306		8.14076	8.22513	8.13776		9.15552	9.23554	9.15219		10.1701	10.2452	10.1665		11.1847
	0.522335	0.574597	0.522244		1.03348	1.1015	1.03321		1.54183	1.61777	1.54132		2.04931	2.13043	2.04857		3.06354	3.15128	3.06237		4.07906	4.17022	4.07747		5.09506	5.18709	5.0929		6.1106	6.2016	6.10809		7.12577	7.21438	7.12304		8.14074	8.22591	8.13774		9.15549	9.23638	9.15217		10.1701	10.246	10.1665		11.1846
	0.52234	0.574698	0.52225		1.03349	1.10166	1.03322		1.54184	1.61801	1.54133		2.04932	2.13074	2.04858		3.06354	3.15177	3.06237		4.07906	4.17079	4.07747		5.09506	5.1877	5.0929		6.1106	6.20225	6.10809		7.12575	7.21506	7.12303		8.14072	8.22667	8.13772		9.15546	9.23721	9.15215		10.17	10.2469	10.1664		11.1845
	0.522345	0.574794	0.522255		1.0335	1.10183	1.03323		1.54184	1.61824	1.54134		2.04933	2.13106	2.04859		3.06355	3.15224	3.06238		4.07907	4.17135	4.07748		5.09505	5.1883	5.0929		6.11059	6.20288	6.10808		7.12574	7.21574	7.12302		8.1407	8.22742	8.13771		9.15544	9.23802	9.15213		10.17	10.2478	10.1664		11.1845
	0.52235	0.574887	0.522261		1.0335	1.10198	1.03323		1.54185	1.61847	1.54135		2.04933	2.13137	2.0486		3.06355	3.1527	3.06239		4.07907	4.17189	4.07748		5.09505	5.18888	5.09291		6.11058	6.2035	6.10808		7.12574	7.21642	7.12301		8.14068	8.22816	8.13769		9.15541	9.23883	9.15212		10.17	10.2487	10.1664		11.1844
	0.522356	0.574976	0.522266		1.03351	1.10213	1.03324		1.54186	1.61869	1.54136		2.04934	2.13168	2.04861		3.06356	3.15316	3.0624		4.07907	4.17241	4.07749		5.09505	5.18945	5.09291		6.11057	6.20409	6.10808		7.12573	7.21708	7.12301		8.14066	8.22888	8.13768		9.15539	9.23962	9.1521		10.1699	10.2496	10.1663		11.1844
	0.522361	0.575061	0.522271		1.03352	1.10227	1.03325		1.54187	1.61891	1.54137		2.04935	2.13198	2.04861		3.06357	3.1536	3.06241		4.07908	4.17293	4.07749		5.09504	5.19001	5.09292		6.11057	6.20467	6.10808		7.12572	7.21773	7.123		8.14064	8.22959	8.13767		9.15536	9.24041	9.15209		10.1699	10.2504	10.1663		11.1843
	0.522366	0.575142	0.522277		1.03353	1.10241	1.03326		1.54188	1.61912	1.54137		2.04936	2.13227	2.04862		3.06357	3.15403	3.06242		4.07909	4.17344	4.0775		5.09504	5.19056	5.09292		6.11057	6.20524	6.10808		7.1257	7.21836	7.12299		8.14063	8.23029	8.13766		9.15534	9.24118	9.15207		10.1699	10.2513	10.1663		11.1843
	0.522371	0.575219	0.522282		1.03354	1.10254	1.03327		1.54188	1.61933	1.54138		2.04936	2.13256	2.04863		3.06358	3.15445	3.06243		4.07909	4.17394	4.07751		5.09504	5.1911	5.09293		6.11057	6.20582	6.10809		7.1257	7.21897	7.12299		8.14062	8.23097	8.13765		9.15532	9.24194	9.15206		10.1699	10.2521	10.1663		11.1843
	0.522377	0.575294	0.522288		1.03354	1.10267	1.03327		1.54189	1.61953	1.54139		2.04937	2.13283	2.04865		3.06359	3.15487	3.06244		4.0791	4.17443	4.07752		5.09503	5.19161	5.09294		6.11057	6.20637	6.10809		7.12569	7.21957	7.12299		8.1406	8.23164	8.13764		9.1553	9.24269	9.15205		10.1698	10.2529	10.1663		11.1842
	0.522382	0.575365	0.522294		1.03355	1.10279	1.03328		1.5419	1.61972	1.5414		2.04938	2.1331	2.04866		3.06359	3.15526	3.06245		4.07911	4.17491	4.07753		5.09503	5.19212	5.09295		6.11057	6.2069	6.1081		7.12569	7.22015	7.12299		8.14059	8.2323	8.13764		9.15529	9.24342	9.15204		10.1698	10.2537	10.1663		11.1842
	0.522387	0.575432	0.522299		1.03356	1.1029	1.03329		1.54191	1.6199	1.54141		2.04939	2.13337	2.04867		3.0636	3.15565	3.06246		4.07912	4.17538	4.07754		5.09503	5.19261	5.09295		6.11057	6.20742	6.1081		7.12569	7.22073	7.12299		8.14058	8.23294	8.13763		9.15527	9.24414	9.15203		10.1698	10.2545	10.1662		11.1841
	0.522392	0.575496	0.522305		1.03357	1.10301	1.0333		1.54192	1.62008	1.54142		2.0494	2.13362	2.04868		3.06361	3.15602	3.06247		4.07913	4.17583	4.07755		5.09503	5.19308	5.09297		6.11057	6.20793	6.10811		7.12568	7.22129	7.12299		8.14058	8.23357	8.13763		9.15526	9.24486	9.15202		10.1698	10.2553	10.1662		11.1841
	0.522398	0.575556	0.52231		1.03357	1.10311	1.03331		1.54193	1.62026	1.54143		2.04941	2.13387	2.04869		3.06363	3.15639	3.06248		4.07913	4.17627	4.07756		5.09503	5.19355	5.09298		6.11057	6.20841	6.10812		7.12568	7.22184	7.123		8.14057	8.23419	8.13763		9.15525	9.24555	9.15202		10.1697	10.256	10.1662		11.1841
	0.522403	0.575612	0.522316		1.03358	1.10321	1.03331		1.54194	1.62042	1.54144		2.04942	2.1341	2.0487		3.06364	3.15674	3.0625		4.07914	4.1767	4.07758		5.09503	5.194	5.09299		6.11058	6.20888	6.10812		7.12569	7.22238	7.12301		8.14057	8.23479	8.13763		9.15524	9.24624	9.15201		10.1697	10.2568	10.1662		11.1841
	0.522408	0.575663	0.522322		1.03359	1.1033	1.03332		1.54195	1.62058	1.54146		2.04944	2.13433	2.04871		3.06365	3.15709	3.06251		4.07916	4.17711	4.07759		5.09504	5.19443	5.093		6.11059	6.20934	6.10813		7.12569	7.22289	7.12301		8.14056	8.23538	8.13763		9.15523	9.24691	9.15201		10.1697	10.2575	10.1662		11.184
					1.0336	1.10339	1.03333		1.54196	1.62074	1.54147		2.04945	2.13455	2.04873		3.06366	3.15743	3.06253		4.07917	4.17752	4.0776		5.09504	5.19484	5.09301		6.11059	6.20978	6.10814		7.12569	7.22339	7.12302		8.14056	8.23595	8.13763		9.15522	9.24756	9.15201		10.1697	10.2583	10.1662		11.184
					1.03361	1.10347	1.03334		1.54197	1.62089	1.54148		2.04946	2.13477	2.04874		3.06368	3.15776	3.06254		4.07918	4.1779	4.07761		5.09504	5.19525	5.09303		6.1106	6.21021	6.10815		7.12569	7.22387	7.12303		8.14056	8.23651	8.13764		9.15521	9.2482	9.15201		10.1697	10.259	10.1662		11.184
					1.03362	1.10355	1.03335		1.54198	1.62103	1.54149		2.04947	2.13497	2.04875		3.06369	3.15807	3.06256		4.07919	4.17827	4.07763		5.09505	5.19563	5.09304		6.11061	6.21064	6.10816		7.1257	7.22435	7.12304		8.14057	8.23707	8.13764		9.15521	9.24882	9.15201		10.1697	10.2597	10.1662		11.184
					1.03363	1.10362	1.03336		1.54199	1.62116	1.5415		2.04948	2.13517	2.04876		3.06371	3.15838	3.06257		4.07921	4.17863	4.07764		5.09505	5.19599	5.09306		6.11062	6.21106	6.10818		7.1257	7.22483	7.12306		8.14057	8.23762	8.13765		9.15521	9.24942	9.15201		10.1697	10.2604	10.1662		11.184
					1.03363	1.10369	1.03337		1.54201	1.62129	1.54151		2.0495	2.13536	2.04878		3.06372	3.15868	3.06259		4.07922	4.17897	4.07766		5.09506	5.19635	5.09307		6.11063	6.21146	6.10819		7.12572	7.22529	7.12308		8.14057	8.23814	8.13766		9.15521	9.25002	9.15202		10.1697	10.261	10.1662		11.184
					1.03364	1.10375	1.03338		1.54202	1.62141	1.54152		2.04951	2.13554	2.04879		3.06373	3.15896	3.06261		4.07923	4.17929	4.07767		5.09507	5.1967	5.09309		6.11064	6.21185	6.10821		7.12573	7.22575	7.1231		8.14058	8.23866	8.13767		9.15521	9.2506	9.15203		10.1697	10.2617	10.1662		11.184
					1.03365	1.10381	1.03339		1.54203	1.62153	1.54154		2.04952	2.13572	2.04881		3.06375	3.15923	3.06262		4.07925	4.17959	4.07769		5.09509	5.19703	5.09311		6.11066	6.21223	6.10822		7.12574	7.22618	7.12311		8.14058	8.23916	8.13767		9.15522	9.25117	9.15204		10.1697	10.2623	10.1662		11.1839
					1.03366	1.10386	1.0334		1.54204	1.62164	1.54155		2.04954	2.13589	2.04882		3.06377	3.15949	3.06264		4.07927	4.17988	4.07771		5.0951	5.19735	5.09313		6.11067	6.21258	6.10824		7.12575	7.22659	7.12313		8.14059	8.23963	8.13768		9.15522	9.25172	9.15205		10.1697	10.263	10.1662		11.1839
					1.03367	1.1039	1.03341		1.54205	1.62174	1.54156		2.04955	2.13605	2.04883		3.06378	3.15974	3.06265		4.07928	4.18015	4.07773		5.09511	5.19765	5.09315		6.11068	6.21292	6.10826		7.12576	7.22698	7.12315		8.1406	8.2401	8.1377		9.15523	9.25227	9.15206		10.1697	10.2636	10.1662		11.1839
					1.03368	1.10394	1.03342		1.54206	1.62184	1.54157		2.04956	2.1362	2.04885		3.0638	3.15997	3.06267		4.0793	4.1804	4.07775		5.09513	5.19793	5.09317		6.1107	6.21324	6.10828		7.12577	7.22737	7.12316		8.14061	8.24055	8.13771		9.15524	9.2528	9.15207		10.1697	10.2641	10.1662		11.1839
					1.03369	1.10398	1.03343		1.54208	1.62193	1.54159		2.04958	2.13634	2.04887		3.06382	3.16019	3.06269		4.07932	4.18064	4.07777		5.09514	5.19819	5.09319		6.11071	6.21354	6.1083		7.12579	7.22773	7.12318		8.14063	8.24099	8.13773		9.15525	9.25331	9.15209		10.1697	10.2647	10.1662		11.1839
					1.0337	1.10401	1.03344		1.54209	1.62201	1.5416		2.04959	2.13648	2.04888		3.06383	3.1604	3.06271		4.07934	4.18086	4.07779		5.09516	5.19844	5.09321		6.11073	6.21384	6.10832		7.12581	7.22809	7.1232		8.14064	8.24141	8.13774		9.15526	9.2538	9.1521		10.1697	10.2653	10.1662		11.1839
					1.03371	1.10404	1.03345		1.5421	1.62208	1.54161		2.04961	2.1366	2.04889		3.06385	3.16059	3.06273		4.07936	4.18108	4.0778		5.09518	5.19867	5.09323		6.11076	6.21413	6.10834		7.12582	7.22842	7.12322		8.14066	8.24183	8.13776		9.15528	9.25428	9.15212		10.1697	10.2658	10.1663		11.184
					1.03372	1.10406	1.03346		1.54211	1.62215	1.54163		2.04962	2.13671	2.04891		3.06387	3.16077	3.06275		4.07938	4.18128	4.07782		5.0952	5.1989	5.09326		6.11077	6.2144	6.10837		7.12584	7.22874	7.12324		8.14067	8.24223	8.13777		9.15529	9.25475	9.15214		10.1697	10.2663	10.1663		11.184
					1.03373	1.10408	1.03347		1.54213	1.6222	1.54164		2.04964	2.13681	2.04893		3.06389	3.16094	3.06277		4.0794	4.18147	4.07785		5.09522	5.1991	5.09328		6.1108	6.21465	6.10839		7.12586	7.22906	7.12326		8.14069	8.24262	8.13779		9.15531	9.2552	9.15216		10.1697	10.2668	10.1663		11.184
					1.03374	1.10409	1.03348		1.54214	1.62225	1.54165		2.04965	2.13691	2.04894		3.06391	3.1611	3.06279		4.07942	4.18164	4.07787		5.09524	5.19929	5.0933		6.11082	6.21488	6.10841		7.12588	7.22935	7.12329		8.14071	8.24299	8.13781		9.15533	9.25564	9.15218		10.1697	10.2674	10.1663		11.184
					1.03375	1.1041	1.03349		1.54215	1.6223	1.54167		2.04967	2.13699	2.04896		3.06393	3.16125	3.06281		4.07944	4.18181	4.07789		5.09526	5.19947	5.09333		6.11084	6.2151	6.10844		7.1259	7.22963	7.12331		8.14073	8.24335	8.13783		9.15536	9.25607	9.15221		10.1698	10.2678	10.1663		11.184
					1.03376	1.1041	1.0335		1.54217	1.62233	1.54168		2.04968	2.13707	2.04897		3.06395	3.16139	3.06283		4.07946	4.18195	4.07791		5.09528	5.19962	5.09335		6.11086	6.21531	6.10846		7.12593	7.2299	7.12333		8.14076	8.2437	8.13786		9.15538	9.25648	9.15223		10.1698	10.2683	10.1664		11.184
					1.03377	1.10409	1.03351		1.54218	1.62236	1.54169		2.0497	2.13713	2.04899		3.06397	3.16152	3.06285		4.07949	4.18209	4.07794		5.0953	5.19977	5.09338		6.11088	6.2155	6.10849		7.12595	7.23017	7.12336		8.14078	8.24402	8.13788		9.1554	9.25687	9.15226		10.1698	10.2688	10.1664		11.1841
					1.03378	1.10408	1.03352		1.54219	1.62239	1.54171		2.04972	2.13719	2.04901		3.06399	3.16163	3.06287		4.07951	4.18221	4.07796		5.09533	5.19989	5.0934		6.11091	6.21568	6.10851		7.12598	7.23042	7.12339		8.14081	8.24433	8.1379		9.15543	9.25724	9.15229		10.1698	10.2692	10.1664		11.1841
					1.03379	1.10407	1.03353		1.54221	1.62241	1.54172		2.04973	2.13724	2.04902		3.06401	3.16173	3.06289		4.07953	4.18232	4.07799		5.09535	5.20001	5.09343		6.11093	6.21585	6.10854		7.126	7.23066	7.12341		8.14084	8.24464	8.13793		9.15546	9.25761	9.15231		10.1699	10.2696	10.1664		11.1841
					1.0338	1.10405	1.03354		1.54222	1.62242	1.54174		2.04975	2.13728	2.04904		3.06403	3.16181	3.06291		4.07956	4.18241	4.07801		5.09538	5.20012	5.09346		6.11096	6.216	6.10857		7.12603	7.23088	7.12344		8.14086	8.24492	8.13796		9.15549	9.25796	9.15234		10.1699	10.27	10.1665		11.1841
					1.03381	1.10402	1.03355		1.54224	1.62243	1.54175		2.04976	2.13732	2.04906		3.06405	3.16187	3.06293		4.07958	4.18248	4.07803		5.0954	5.20022	5.09349		6.11099	6.21618	6.1086		7.12605	7.23108	7.12347		8.14089	8.2452	8.13799		9.15551	9.25829	9.15237		10.1699	10.2704	10.1665		11.1842
					1.03382	1.10399	1.03356		1.54225	1.62243	1.54176		2.04978	2.13734	2.04907		3.06407	3.16192	3.06295		4.0796	4.18254	4.07806		5.09543	5.2003	5.09351		6.11102	6.21632	6.10863		7.12608	7.23126	7.1235		8.14092	8.24546	8.13802		9.15554	9.2586	9.1524		10.1699	10.2708	10.1665		11.1842
					1.03383	1.10396	1.03357		1.54226	1.62242	1.54178		2.0498	2.13736	2.04909		3.0641	3.16196	3.06297		4.07963	4.18259	4.07808		5.09545	5.20037	5.09354		6.11105	6.21646	6.10866		7.12611	7.23144	7.12353		8.14095	8.24569	8.13805		9.15558	9.2589	9.15243		10.17	10.2712	10.1666		11.1842
					1.03384	1.10392	1.03359		1.54228	1.6224	1.54179		2.04982	2.13737	2.04911		3.06412	3.16198	3.06299		4.07965	4.1826	4.07811		5.09548	5.20042	5.09357		6.11107	6.21656	6.10869		7.12614	7.23159	7.12356		8.14098	8.24592	8.13809		9.15561	9.25918	9.15246		10.17	10.2715	10.1666		11.1843
					1.03386	1.10387	1.0336		1.54229	1.62238	1.54181		2.04983	2.13737	2.04913		3.06414	3.16199	3.06302		4.07967	4.18261	4.07813		5.09551	5.20045	5.0936		6.1111	6.21664	6.10872		7.12617	7.23173	7.12359		8.14101	8.24613	8.13812		9.15564	9.25945	9.15249		10.17	10.2719	10.1666		11.1843
					1.03387	1.10383	1.03361		1.54231	1.62235	1.54182		2.04985	2.13736	2.04914		3.06416	3.16199	3.06304		4.0797	4.1826	4.07816		5.09553	5.20047	5.09363		6.11113	6.21671	6.10876		7.1262	7.23186	7.12362		8.14104	8.24633	8.13816		9.15567	9.2597	9.15252		10.1701	10.2722	10.1667		11.1843
					1.03388	1.10377	1.03362		1.54232	1.62232	1.54184		2.04987	2.13735	2.04916		3.06418	3.16197	3.06306		4.07972	4.18258	4.07819		5.09556	5.20046	5.09366		6.11116	6.21675	6.10879		7.12623	7.23198	7.12365		8.14107	8.24651	8.1382		9.15571	9.25993	9.15256		10.1701	10.2725	10.1667		11.1843
					1.03389	1.10371	1.03363		1.54233	1.62227	1.54185		2.04988	2.13732	2.04918		3.0642	3.16194	3.06308		4.07975	4.18254	4.07821		5.09559	5.20043	5.09369		6.11119	6.21677	6.10882		7.12626	7.23208	7.12368		8.1411	8.24667	8.13824		9.15574	9.26015	9.15259		10.1701	10.2728	10.1667		11.1844
					1.0339	1.10364	1.03364		1.54235	1.62222	1.54186		2.0499	2.13729	2.0492		3.06423	3.1619	3.06311		4.07978	4.18248	4.07824		5.09561	5.20039	5.09372		6.11122	6.21677	6.10885		7.12629	7.23216	7.12371		8.14114	8.24682	8.13828		9.15578	9.26036	9.15262		10.1702	10.273	10.1668		11.1844
					1.03391	1.10357	1.03365		1.54236	1.62216	1.54188		2.04992	2.13725	2.04921		3.06425	3.16185	3.06313		4.0798	4.1824	4.07826		5.09564	5.20034	5.09375		6.11125	6.21677	6.10888		7.12632	7.23222	7.12375		8.14117	8.24696	8.13832		9.15581	9.26055	9.15266		10.1702	10.2733	10.1668		11.1845
					1.03392	1.10349	1.03366		1.54238	1.6221	1.54189		2.04994	2.13721	2.04923		3.06427	3.16179	3.06315		4.07983	4.18232	4.07829		5.09567	5.20027	5.09378		6.11129	6.21678	6.10892		7.12636	7.23226	7.12378		8.1412	8.24708	8.13836		9.15585	9.26073	9.15269		10.1702	10.2735	10.1668		11.1845
					1.03393	1.10342	1.03367		1.54239	1.62203	1.54191		2.04995	2.13715	2.04925		3.06429	3.16171	3.06318		4.07986	4.18221	4.07832		5.0957	5.2002	5.09381		6.11132	6.21676	6.10895		7.12639	7.23231	7.12381		8.14124	8.24718	8.13839		9.15588	9.2609	9.15273		10.1703	10.2737	10.1669		11.1845
					1.03394	1.10333	1.03369		1.54241	1.62196	1.54192		2.04997	2.13708	2.04927		3.06432	3.16162	3.0632		4.07988	4.1821	4.07834		5.09573	5.20012	5.09384		6.11135	6.21673	6.10899		7.12643	7.23235	7.12385		8.14127	8.24727	8.13844		9.15592	9.26104	9.15276		10.1703	10.2739	10.1669		11.1846
					1.03395	1.10325	1.0337		1.54242	1.62188	1.54194		2.04999	2.13701	2.04928		3.06434	3.16153	3.06322		4.07991	4.18197	4.07837		5.09576	5.20003	5.09387		6.11138	6.21667	6.10902		7.12646	7.23238	7.12389		8.14131	8.24733	8.13848		9.15596	9.26117	9.1528		10.1704	10.2741	10.1669		11.1846
					1.03397	1.10316	1.03371		1.54243	1.62179	1.54195		2.05001	2.13693	2.0493		3.06436	3.16141	3.06325		4.07993	4.18183	4.0784		5.09579	5.19991	5.0939		6.11142	6.21661	6.10905		7.1265	7.23238	7.12392		8.14135	8.24738	8.13852		9.156	9.26127	9.15283		10.1704	10.2742	10.167		11.1847
					1.03398	1.10307	1.03372		1.54245	1.6217	1.54197		2.05002	2.13684	2.04932		3.06438	3.16129	3.06327		4.07996	4.18168	4.07843		5.09582	5.19979	5.09393		6.11145	6.21653	6.10909		7.12653	7.23236	7.12396		8.14138	8.24742	8.13856		9.15603	9.26135	9.15287		10.1705	10.2744	10.167		11.1847
					1.03399	1.10298	1.03373		1.54246	1.6216	1.54198		2.05004	2.13674	2.04934		3.0644	3.16115	3.06329		4.07999	4.18152	4.07845		5.09585	5.19965	5.09396		6.11148	6.21643	6.10912		7.12657	7.23233	7.12399		8.14142	8.24744	8.1386		9.15607	9.26142	9.15291		10.1705	10.2745	10.1671		11.1847
					1.034	1.10288	1.03374		1.54248	1.6215	1.542		2.05006	2.13663	2.04935		3.06442	3.16099	3.06332		4.08002	4.18135	4.07848		5.09588	5.19948	5.09399		6.11152	6.21633	6.10916		7.1266	7.23227	7.12403		8.14146	8.24745	8.13864		9.15611	9.26147	9.15295		10.1705	10.2746	10.1671		11.1848
					1.03401	1.10279	1.03375		1.54249	1.62139	1.54201		2.05008	2.13651	2.04937		3.06445	3.16081	3.06334		4.08004	4.18116	4.07851		5.09591	5.19931	5.09403		6.11155	6.21621	6.10919		7.12664	7.23219	7.12406		8.1415	8.24744	8.13868		9.15615	9.2615	9.15299		10.1706	10.2747	10.1671		11.1848
					1.03402	1.10269	1.03377		1.54251	1.62127	1.54202		2.05009	2.13638	2.04939		3.06447	3.16063	3.06336		4.08007	4.18096	4.07854		5.09594	5.19913	5.09406		6.11158	6.21609	6.10922		7.12668	7.23212	7.1241		8.14154	8.24742	8.13872		9.15619	9.26152	9.15302		10.1706	10.2748	10.1672		11.1849
					1.03403	1.10258	1.03378		1.54252	1.62115	1.54204		2.05011	2.13625	2.04941		3.06449	3.16044	3.06339		4.0801	4.18074	4.07856		5.09597	5.19893	5.09409		6.11162	6.21595	6.10926		7.12671	7.23202	7.12413		8.14157	8.24738	8.13876		9.15624	9.26152	9.15306		10.1707	10.2748	10.1672		11.1849
					1.03404	1.10248	1.03379		1.54253	1.62103	1.54205		2.05013	2.1361	2.04943		3.06452	3.16024	3.06341		4.08012	4.18051	4.07859		5.096	5.19872	5.09412		6.11165	6.21579	6.10929		7.12675	7.23191	7.12417		8.14161	8.24732	8.1388		9.15628	9.2615	9.15311		10.1707	10.2749	10.1673		11.185
					1.03405	1.10236	1.0338		1.54255	1.62089	1.54207		2.05015	2.13594	2.04944		3.06454	3.16002	3.06344		4.08015	4.18026	4.07862		5.09604	5.1985	5.09416		6.11169	6.21562	6.10933		7.12679	7.2318	7.1242		8.14165	8.24725	8.13884		9.15632	9.26148	9.15314		10.1708	10.2749	10.1673		11.185
					1.03407	1.10224	1.03381		1.54256	1.62075	1.54208		2.05016	2.13578	2.04946		3.06456	3.15979	3.06346		4.08017	4.17999	4.07864		5.09607	5.19825	5.09419		6.11172	6.21542	6.10936		7.12682	7.23166	7.12424		8.14169	8.24717	8.13888		9.15636	9.26145	9.15318		10.1708	10.2749	10.1673		11.1851
					1.03408	1.10212	1.03382		1.54258	1.62061	1.5421		2.05018	2.13561	2.04948		3.06459	3.15954	3.06348		4.0802	4.17971	4.07867		5.0961	5.19799	5.09422		6.11176	6.21522	6.1094		7.12686	7.23149	7.12427		8.14173	8.24706	8.13892		9.1564	9.2614	9.15322		10.1709	10.275	10.1674		11.1851
					1.03409	1.10199	1.03383		1.54259	1.62045	1.54211		2.0502	2.13543	2.0495		3.06461	3.15928	3.06351		4.08023	4.17942	4.0787		5.09613	5.19771	5.09425		6.11179	6.215	6.10944		7.1269	7.23132	7.12431		8.14177	8.24694	8.13896		9.15645	9.26133	9.15326		10.1709	10.2749	10.1674		11.1852
					1.0341	1.10186	1.03384		1.54261	1.6203	1.54213		2.05022	2.13524	2.04951		3.06463	3.15902	3.06353		4.08026	4.1791	4.07872		5.09616	5.19742	5.09429		6.11183	6.21475	6.10947		7.12694	7.23113	7.12434		8.14181	8.2468	8.139		9.15649	9.26125	9.1533		10.1709	10.2749	10.1675		11.1852
									1.54262	1.62013	1.54214		2.05023	2.13505	2.04953		3.06465	3.15874	3.06355		4.08029	4.17877	4.07875		5.09619	5.1971	5.09432		6.11186	6.21449	6.1095		7.12698	7.23093	7.12438		8.14185	8.24664	8.13904		9.15654	9.26114	9.15335		10.171	10.2748	10.1675		11.1853
									1.54263	1.61997	1.54216		2.05025	2.13485	2.04955		3.06468	3.15846	3.06357		4.08031	4.17843	4.07878		5.09622	5.19679	5.09435		6.11189	6.21421	6.10954		7.12702	7.23072	7.12442		8.14189	8.24647	8.13908		9.15658	9.26102	9.15339		10.171	10.2747	10.1676		11.1853
									1.54265	1.61979	1.54217		2.05027	2.13464	2.04957		3.0647	3.15816	3.0636		4.08034	4.17807	4.07881		5.09625	5.19646	5.09438		6.11193	6.21393	6.10958		7.12706	7.23049	7.12446		8.14193	8.24628	8.13913		9.15663	9.26087	9.15343		10.1711	10.2746	10.1676		11.1854
									1.54266	1.61961	1.54218		2.05029	2.13443	2.04958		3.06472	3.15785	3.06362		4.08037	4.17771	4.07883		5.09628	5.19614	5.09441		6.11197	6.21364	6.10961		7.12709	7.23024	7.12449		8.14197	8.24608	8.13917		9.15667	9.26071	9.15347		10.1712	10.2745	10.1676		11.1854
									1.54268	1.61942	1.5422		2.0503	2.13421	2.0496		3.06474	3.15753	3.06364		4.0804	4.17733	4.07886		5.09631	5.19579	5.09444		6.112	6.21333	6.10965		7.12713	7.22997	7.12453		8.14201	8.24585	8.13921		9.15672	9.26053	9.15351		10.1712	10.2744	10.1677		11.1854
									1.54269	1.61923	1.54221		2.05032	2.13398	2.04962		3.06477	3.15719	3.06366		4.08042	4.17694	4.07889		5.09634	5.19543	5.09447		6.11203	6.21302	6.10969		7.12717	7.2297	7.12457		8.14205	8.24561	8.13925		9.15677	9.26034	9.15356		10.1713	10.2742	10.1677		11.1855
									1.54271	1.61904	1.54223		2.05034	2.13374	2.04963		3.06479	3.15684	3.06369		4.08045	4.17655	4.07892		5.09638	5.19504	5.0945		6.11207	6.21267	6.10972		7.12721	7.22939	7.12461		8.14209	8.24536	8.13929		9.15681	9.26012	9.1536		10.1713	10.274	10.1678		11.1856
									1.54272	1.61884	1.54224		2.05035	2.13349	2.04965		3.06481	3.15648	3.06371		4.08048	4.17614	4.07894		5.0964	5.19464	5.09453		6.1121	6.21232	6.10976		7.12725	7.22907	7.12464		8.14214	8.24509	8.13933		9.15686	9.25989	9.15364		10.1714	10.2738	10.1678		11.1856
									1.54273	1.61863	1.54225		2.05037	2.13323	2.04967		3.06483	3.15611	3.06373		4.0805	4.17573	4.07897		5.09643	5.19422	5.09457		6.11213	6.21195	6.10979		7.12729	7.22874	7.12468		8.14218	8.24479	8.13938		9.1569	9.25964	9.15369		10.1714	10.2736	10.1679		11.1857
									1.54275	1.61842	1.54227		2.05039	2.13297	2.04969		3.06486	3.15572	3.06376		4.08053	4.1753	4.079		5.09647	5.19379	5.0946		6.11217	6.21155	6.10983		7.12733	7.22841	7.12472		8.14222	8.24449	8.13942		9.15695	9.25937	9.15373		10.1715	10.2734	10.1679		11.1857
									1.54276	1.6182	1.54228		2.05041	2.1327	2.0497		3.06488	3.15533	3.06378		4.08056	4.17486	4.07902		5.0965	5.19335	5.09463		6.1122	6.21115	6.10987		7.12737	7.22806	7.12476		8.14226	8.24418	8.13946		9.157	9.25909	9.15377		10.1715	10.2731	10.168		11.1858
									1.54278	1.61798	1.5423		2.05042	2.13242	2.04972		3.0649	3.15492	3.0638		4.08059	4.17442	4.07905		5.09653	5.1929	5.09466		6.11223	6.21072	6.1099		7.12741	7.22767	7.12479		8.1423	8.24384	8.1395		9.15705	9.25879	9.15382		10.1716	10.2729	10.168		11.1858
									1.54279	1.61775	1.54231		2.05044	2.13214	2.04974		3.06492	3.1545	3.06382		4.08061	4.17395	4.07908		5.09656	5.19245	5.09469		6.11226	6.21028	6.10994		7.12744	7.22727	7.12483		8.14234	8.24349	8.13954		9.15709	9.25847	9.15387		10.1716	10.2726	10.1681		11.1859
									1.5428	1.61752	1.54232		2.05045	2.13185	2.04975		3.06494	3.15407	3.06384		4.08064	4.17347	4.0791		5.09659	5.19199	5.09472		6.1123	6.20987	6.10997		7.12748	7.22684	7.12487		8.14238	8.24312	8.13958		9.15714	9.25815	9.15391		10.1717	10.2723	10.1681		11.1859
									1.54282	1.61728	1.54234		2.05047	2.13154	2.04977		3.06497	3.15364	3.06386		4.08066	4.17298	4.07913		5.09662	5.19151	5.09475		6.11233	6.20942	6.11001		7.12752	7.22642	7.12491		8.14242	8.24273	8.13962		9.15718	9.2578	9.15396		10.1717	10.2721	10.1682		11.186
									1.54283	1.61704	1.54235		2.05049	2.13124	2.04979		3.06499	3.15319	3.06389		4.08069	4.17246	4.07916		5.09665	5.19102	5.09478		6.11236	6.20897	6.11004		7.12756	7.226	7.12495		8.14246	8.24233	8.13966		9.15723	9.25744	9.15401		10.1718	10.2717	10.1682		11.186
									1.54284	1.61679	1.54236		2.0505	2.13092	2.0498		3.06501	3.15274	3.06391		4.08071	4.17194	4.07918		5.09668	5.19051	5.09481		6.11238	6.20848	6.11008		7.1276	7.22556	7.12498		8.1425	8.24192	8.1397		9.15727	9.25707	9.15406		10.1718	10.2714	10.1682		11.1861
									1.54286	1.61654	1.54238		2.05052	2.1306	2.04982		3.06503	3.15227	3.06393		4.08074	4.17139	4.07921		5.09671	5.18998	5.09484		6.11241	6.20798	6.11011		7.12764	7.2251	7.12502		8.14253	8.24148	8.13974		9.15731	9.25667	9.15411		10.1718	10.271	10.1683		11.1861
									1.54287	1.61628	1.54239		2.05054	2.13028	2.04983		3.06505	3.1518	3.06395		4.08077	4.17084	4.07923		5.09674	5.18945	5.09487		6.11244	6.20747	6.11015		7.12767	7.22462	7.12506		8.14257	8.24102	8.13977		9.15736	9.25625	9.15416		10.1719	10.2706	10.1683		11.1862
									1.54288	1.61602	1.5424		2.05055	2.12994	2.04985		3.06507	3.15132	3.06398		4.08079	4.17027	4.07926		5.09677	5.18891	5.0949		6.11247	6.20693	6.11018		7.12771	7.22412	7.12509		8.14261	8.24055	8.13981		9.1574	9.25581	9.15421		10.1719	10.2702	10.1684		11.1862
									1.5429	1.61575	1.54242		2.05057	2.12961	2.04987		3.06509	3.15083	3.064		4.08082	4.16969	4.07928		5.0968	5.18835	5.09493		6.11249	6.20636	6.11022		7.12775	7.2236	7.12513		8.14265	8.24006	8.13985		9.15744	9.25535	9.15426		10.172	10.2698	10.1684		11.1863
									1.54291	1.61548	1.54243		2.05059	2.12927	2.04988		3.06512	3.15033	3.06402		4.08084	4.16911	4.07931		5.09683	5.18778	5.09496		6.11252	6.20579	6.11025		7.12778	7.22307	7.12516		8.14269	8.23955	8.13989		9.15748	9.25486	9.15431		10.172	10.2694	10.1685		11.1863
									1.54292	1.6152	1.54244		2.0506	2.12892	2.0499		3.06514	3.14981	3.06404		4.08087	4.16852	4.07934		5.09687	5.18719	5.09499		6.11255	6.20521	6.11028		7.12782	7.22251	7.1252		8.14273	8.23903	8.13993		9.15753	9.25436	9.15436		10.1721	10.269	10.1685		11.1864
									1.54293	1.61492	1.54246		2.05062	2.12856	2.04991		3.06516	3.14929	3.06406		4.08089	4.16791	4.07936		5.09689	5.18659	5.09502		6.11258	6.20465	6.11032		7.12786	7.22193	7.12524		8.14277	8.2385	8.13997		9.15757	9.25384	9.15441		10.1721	10.2685	10.1685		11.1865
									1.54295	1.61463	1.54247		2.05063	2.12819	2.04993		3.06518	3.14876	3.06408		4.08092	4.16731	4.07939		5.09692	5.18598	5.09505		6.1126	6.20405	6.11035		7.12789	7.22134	7.12527		8.1428	8.23795	8.14		9.15761	9.2533	9.15446		10.1722	10.268	10.1686		11.1865
									1.54296	1.61434	1.54248		2.05065	2.12782	2.04995		3.0652	3.14821	3.0641		4.08094	4.16669	4.07941		5.09696	5.18535	5.09508		6.11263	6.20346	6.11038		7.12793	7.22074	7.12531		8.14284	8.23739	8.14004		9.15765	9.25274	9.1545		10.1722	10.2675	10.1686		11.1866
									1.54297	1.61405	1.54249		2.05066	2.12744	2.04996		3.06522	3.14766	3.06412		4.08096	4.16608	4.07944		5.09699	5.1847	5.09511		6.11266	6.20285	6.11042		7.12796	7.22012	7.12534		8.14288	8.23681	8.14008		9.1577	9.25218	9.15455		10.1723	10.267	10.1687		11.1866
									1.54299	1.61375	1.54251		2.05068	2.12705	2.04998		3.06524	3.14709	3.06414		4.08099	4.16545	4.07946		5.09702	5.18405	5.09514		6.11269	6.20223	6.11045		7.128	7.21947	7.12538		8.14292	8.2362	8.14011		9.15774	9.25161	9.1546		10.1723	10.2664	10.1687		11.1867
									1.543	1.61345	1.54252		2.0507	2.12666	2.04999		3.06526	3.14652	3.06416		4.08101	4.16481	4.07949		5.09705	5.18341	5.09516		6.11271	6.20159	6.11048		7.12804	7.21884	7.12541		8.14296	8.23559	8.14015		9.15778	9.25102	9.15464		10.1723	10.2659	10.1688		11.1867
									1.54301	1.61314	1.54253		2.05071	2.12626	2.05001		3.06528	3.14594	3.06418		4.08104	4.16416	4.07951		5.09708	5.18275	5.09519		6.11274	6.20093	6.11052		7.12807	7.2182	7.12545		8.143	8.23495	8.14019		9.15782	9.25042	9.15469		10.1724	10.2653	10.1688		11.1867
									1.54302	1.61283	1.54255		2.05073	2.12586	2.05002		3.0653	3.14534	3.0642		4.08106	4.1635	4.07953		5.09711	5.18209	5.09522		6.11277	6.20025	6.11055		7.12811	7.21753	7.12548		8.14303	8.2343	8.14022		9.15786	9.24981	9.15473		10.1724	10.2647	10.1689		11.1868
									1.54304	1.61251	1.54256		2.05074	2.12544	2.05004		3.06532	3.14474	3.06422		4.08108	4.16282	4.07956		5.09714	5.18142	5.09525		6.1128	6.19955	6.11058		7.12814	7.21686	7.12552		8.14307	8.23365	8.14026		9.1579	9.24918	9.15477		10.1725	10.2641	10.1689		11.1868
									1.54305	1.6122	1.54257		2.05076	2.12502	2.05005		3.06534	3.14414	3.06424		4.08111	4.16214	4.07958		5.09717	5.18072	5.09528		6.11282	6.19883	6.11061		7.12818	7.21617	7.12555		8.14311	8.23297	8.1403		9.15794	9.24854	9.15481		10.1725	10.2634	10.169		11.1869
									1.54306	1.61187	1.54258		2.05077	2.1246	2.05007		3.06536	3.14353	3.06426		4.08113	4.16144	4.07961		5.0972	5.18001	5.09531		6.11285	6.19813	6.11064		7.12821	7.21546	7.12558		8.14315	8.23228	8.14033		9.15798	9.24786	9.15486		10.1725	10.2628	10.169		11.1869
									1.54307	1.61155	1.54259		2.05078	2.12417	2.05008		3.06538	3.14291	3.06428		4.08116	4.16074	4.07963		5.09723	5.17929	5.09533		6.11288	6.19739	6.11068		7.12825	7.21474	7.12562		8.14318	8.23158	8.14037		9.15802	9.24717	9.1549		10.1726	10.2621	10.169		11.187
									1.54308	1.61122	1.54261		2.0508	2.12373	2.0501		3.0654	3.14229	3.0643		4.08118	4.16003	4.07966		5.09726	5.17855	5.09536		6.11291	6.19664	6.11071		7.12828	7.21401	7.12565		8.14322	8.23085	8.1404		9.15806	9.24646	9.15494		10.1726	10.2614	10.1691		11.187
									1.5431	1.61089	1.54262		2.05082	2.1233	2.05011		3.06542	3.14166	3.06432		4.0812	4.15931	4.07968		5.09729	5.1778	5.09539		6.11294	6.19587	6.11074		7.12832	7.21327	7.12568		8.14326	8.23011	8.14044		9.1581	9.24573	9.15498		10.1727	10.2607	10.1691		11.1871
									1.54311	1.61055	1.54263		2.05083	2.12285	2.05013		3.06544	3.14103	3.06434		4.08123	4.15858	4.0797		5.09732	5.17704	5.09542		6.11297	6.1951	6.11077		7.12835	7.2125	7.12572		8.14329	8.22935	8.14047		9.15814	9.24498	9.15502		10.1727	10.26	10.1692		11.1871
									1.54312	1.61021	1.54264		2.05084	2.1224	2.05014		3.06546	3.14039	3.06436		4.08125	4.15784	4.07973		5.09735	5.17626	5.09544		6.113	6.19432	6.1108		7.12839	7.21171	7.12575		8.14333	8.22857	8.14051		9.15818	9.24421	9.15506		10.1728	10.2593	10.1692		11.1872
									1.54313	1.60987	1.54265		2.05086	2.12195	2.05015		3.06548	3.13974	3.06438		4.08127	4.15709	4.07975		5.09738	5.17549	5.09547		6.11302	6.19353	6.11083		7.12842	7.21092	7.12578		8.14336	8.22777	8.14054		9.15822	9.24344	9.15509		10.1728	10.2585	10.1692		11.1872
									1.54314	1.60952	1.54266		2.05087	2.12148	2.05017		3.06549	3.13908	3.06439		4.0813	4.15634	4.07977		5.09741	5.1747	5.0955		6.11305	6.19272	6.11086		7.12845	7.21011	7.12582		8.1434	8.22697	8.14058		9.15826	9.24264	9.15513		10.1729	10.2578	10.1693		11.1873
									1.54315	1.60916	1.54268		2.05089	2.12101	2.05018		3.06551	3.13841	3.06441		4.08132	4.15557	4.07979		5.09744	5.17391	5.09552		6.11308	6.1919	6.11089		7.12849	7.20928	7.12585		8.14344	8.22616	8.14061		9.1583	9.24184	9.15517		10.1729	10.257	10.1693		11.1873
									1.54316	1.60881	1.54269		2.0509	2.12054	2.0502		3.06553	3.13773	3.06443		4.08134	4.15479	4.07981		5.09747	5.1731	5.09555		6.1131	6.19109	6.11092		7.12852	7.20843	7.12588		8.14347	8.22534	8.14065		9.15833	9.24101	9.15521		10.1729	10.2562	10.1694		11.1873
									1.54318	1.60844	1.5427		2.05091	2.12007	2.05021		3.06555	3.13704	3.06445		4.08137	4.15401	4.07984		5.0975	5.1723	5.09558		6.11313	6.19029	6.11095		7.12856	7.20758	7.12592		8.14351	8.2245	8.14068		9.15837	9.24017	9.15525		10.173	10.2554	10.1694		11.1874
									1.54319	1.60808	1.54271		2.05093	2.11959	2.05022		3.06557	3.13634	3.06447		4.08139	4.15322	4.07986		5.09753	5.17148	5.0956		6.11316	6.18946	6.11098		7.12859	7.20674	7.12595		8.14354	8.22364	8.14072		9.15841	9.23931	9.15529		10.173	10.2545	10.1694		11.1874
									1.5432	1.60772	1.54272		2.05094	2.11911	2.05024		3.06559	3.13565	3.06449		4.08141	4.15243	4.07988		5.09756	5.17065	5.09563		6.11318	6.18861	6.11101		7.12862	7.20588	7.12598		8.14358	8.22277	8.14075		9.15845	9.23844	9.15532		10.173	10.2537	10.1695		11.1875
									1.54321	1.60735	1.54273		2.05096	2.11861	2.05025		3.0656	3.13494	3.06451		4.08143	4.15164	4.07991		5.09758	5.16981	5.09565		6.11321	6.18774	6.11104		7.12866	7.205	7.12602		8.14361	8.22188	8.14079		9.15849	9.23757	9.15536		10.1731	10.2528	10.1695		11.1875
									1.54322	1.60698	1.54274		2.05097	2.11811	2.05027		3.06562	3.13423	3.06452		4.08145	4.15084	4.07993		5.09761	5.16896	5.09568		6.11323	6.18686	6.11107		7.12869	7.20409	7.12605		8.14365	8.22097	8.14082		9.15852	9.23668	9.1554		10.1731	10.2519	10.1696		11.1876
									1.54323	1.60661	1.54275		2.05098	2.11761	2.05028		3.06564	3.13352	3.06454		4.08148	4.15003	4.07995		5.09764	5.16811	5.0957		6.11326	6.18596	6.1111		7.12872	7.20319	7.12608		8.14368	8.22005	8.14086		9.15856	9.23577	9.15544		10.1732	10.251	10.1696		11.1876
									1.54324	1.60623	1.54276		2.051	2.11711	2.05029		3.06566	3.13281	3.06456		4.0815	4.14922	4.07997		5.09766	5.16725	5.09573		6.11328	6.18504	6.11113		7.12875	7.20226	7.12612		8.14372	8.21912	8.14089		9.1586	9.23484	9.15547		10.1732	10.2501	10.1696		11.1876
									1.54325	1.60586	1.54278		2.05101	2.1166	2.0503		3.06568	3.13209	3.06458		4.08152	4.1484	4.07999		5.09769	5.16637	5.09576		6.11331	6.18411	6.11116		7.12878	7.20133	7.12615		8.14375	8.21818	8.14093		9.15863	9.23389	9.15551		10.1732	10.2491	10.1697		11.1877
									1.54326	1.60548	1.54279		2.05102	2.11608	2.05032		3.0657	3.13136	3.06459		4.08155	4.14758	4.08001		5.09771	5.16548	5.09578		6.11333	6.18317	6.11118		7.12882	7.20039	7.12618		8.14379	8.21722	8.14096		9.15867	9.23293	9.15555		10.1733	10.2481	10.1697		11.1877
									1.54327	1.60509	1.5428		2.05104	2.11556	2.05033		3.06571	3.13062	3.06461		4.08157	4.14675	4.08003		5.09774	5.16458	5.09581		6.11335	6.18223	6.11121		7.12885	7.19942	7.12621		8.14382	8.21625	8.141		9.15871	9.23195	9.15558		10.1733	10.2472	10.1698		11.1878
									1.54329	1.60471	1.54281		2.05105	2.11504	2.05034		3.06573	3.12988	3.06463		4.08159	4.14591	4.08006		5.09776	5.16367	5.09583		6.11337	6.18131	6.11124		7.12888	7.19845	7.12624		8.14385	8.21526	8.14103		9.15874	9.23095	9.15562		10.1734	10.2462	10.1698		11.1878
									1.5433	1.60432	1.54282		2.05106	2.11452	2.05036		3.06575	3.12914	3.06465		4.08161	4.14507	4.08008		5.09778	5.16276	5.09586		6.11339	6.18036	6.11127		7.12891	7.19745	7.12627		8.14389	8.21425	8.14106		9.15878	9.22994	9.15565		10.1734	10.2452	10.1698		11.1878
									1.54331	1.60392	1.54283		2.05107	2.114	2.05037		3.06576	3.12839	3.06466		4.08163	4.14422	4.0801		5.09781	5.16184	5.09588		6.1134	6.1794	6.1113		7.12894	7.19646	7.12631		8.14392	8.21324	8.1411		9.15882	9.22893	9.15568		10.1735	10.2441	10.1699		11.1879
									1.54332	1.60352	1.54284		2.05109	2.11347	2.05038		3.06578	3.12764	3.06468		4.08165	4.14336	4.08012		5.09783	5.16092	5.0959		6.11342	6.17843	6.11132		7.12897	7.19545	7.12634		8.14395	8.21222	8.14113		9.15885	9.22789	9.15572		10.1735	10.2431	10.1699		11.1879
									1.54333	1.60312	1.54285		2.0511	2.11293	2.05039		3.0658	3.12688	3.0647		4.08167	4.14249	4.08014		5.09786	5.16	5.09593		6.11343	6.17746	6.11135		7.129	7.19441	7.12636		8.14399	8.21119	8.14116		9.15889	9.22685	9.15575		10.1735	10.242	10.1699		11.188
									1.54334	1.60271	1.54286		2.05111	2.11239	2.05041		3.06581	3.12612	3.06471		4.08169	4.14162	4.08016		5.09788	5.15907	5.09595		6.11344	6.17648	6.11138		7.12903	7.1934	7.12639		8.14402	8.21016	8.14119		9.15892	9.22579	9.15578		10.1736	10.2409	10.17		11.188
									1.54335	1.60231	1.54287		2.05112	2.11185	2.05042		3.06583	3.12535	3.06473		4.08171	4.14074	4.08018		5.0979	5.15814	5.09597		6.11345	6.17548	6.1114		7.12907	7.19238	7.12643		8.14405	8.2091	8.14123		9.15896	9.22471	9.15582		10.1736	10.2399	10.17		11.1881
									1.54336	1.6019	1.54288		2.05114	2.1113	2.05043		3.06585	3.12457	3.06475		4.08174	4.13985	4.0802		5.09793	5.15719	5.096		6.11346	6.17448	6.11143		7.1291	7.19136	7.12645		8.14409	8.20804	8.14126		9.15899	9.22363	9.15585		10.1736	10.2388	10.17		11.1881
									1.54337	1.60149	1.54289		2.05115	2.11074	2.05044		3.06586	3.1238	3.06476		4.08176	4.13896	4.08022		5.09795	5.15625	5.09602		6.11347	6.17346	6.11146		7.12913	7.19032	7.12648		8.14412	8.20696	8.14129		9.15903	9.22254	9.15588		10.1737	10.2377	10.1701		11.1881
									1.54338	1.60108	1.5429		2.05116	2.11019	2.05045		3.06588	3.12302	3.06478		4.08178	4.13806	4.08024		5.09797	5.15529	5.09604		6.11349	6.17244	6.11148		7.12916	7.18925	7.12652		8.14415	8.20586	8.14132		9.15906	9.22142	9.15592		10.1737	10.2366	10.1701		11.1882
									1.54339	1.60067	1.54291		2.05117	2.10962	2.05047		3.0659	3.12224	3.06479		4.0818	4.13716	4.08026		5.098	5.15433	5.09607		6.1135	6.17141	6.11151		7.12919	7.18817	7.12654		8.14418	8.20474	8.14136		9.15909	9.22029	9.15595		10.1737	10.2355	10.1701		11.1882
									1.5434	1.60025	1.54292		2.05119	2.10905	2.05048		3.06591	3.12145	3.06481		4.08182	4.13626	4.08028		5.09802	5.15335	5.09609		6.11351	6.17037	6.11154		7.12922	7.18708	7.12657		8.14421	8.20362	8.14139		9.15913	9.21915	9.15598		10.1738	10.2343	10.1702		11.1883
									1.54341	1.59984	1.54293		2.0512	2.10848	2.05049		3.06593	3.12066	3.06482		4.08183	4.13535	4.0803		5.09804	5.15237	5.09611		6.11353	6.16932	6.11156		7.12925	7.18599	7.1266		8.14424	8.20248	8.14142		9.15916	9.21799	9.15601		10.1738	10.2332	10.1702		11.1883
									1.54342	1.59942	1.54294		2.05121	2.10791	2.0505		3.06594	3.11986	3.06484		4.08186	4.13443	4.08032		5.09807	5.15138	5.09614		6.11355	6.16826	6.11159		7.12927	7.18489	7.12663		8.14427	8.20134	8.14145		9.15919	9.21682	9.15604		10.1738	10.232	10.1702		11.1883
									1.54343	1.599	1.54295		2.05122	2.10734	2.05051		3.06596	3.11906	3.06486		4.08187	4.13352	4.08034		5.09809	5.15038	5.09616		6.11357	6.16721	6.11161		7.1293	7.18377	7.12666		8.1443	8.20018	8.14148		9.15923	9.21563	9.15607		10.1739	10.2308	10.1702		11.1884
									1.54343	1.59858	1.54296		2.05123	2.10676	2.05052		3.06597	3.11826	3.06487		4.08189	4.1326	4.08036		5.09811	5.14937	5.09618		6.11359	6.16615	6.11164		7.12933	7.18264	7.12669		8.14433	8.19901	8.14151		9.15926	9.21444	9.1561		10.1739	10.2296	10.1703		11.1884
									1.54344	1.59815	1.54296		2.05124	2.10618	2.05054		3.06599	3.11745	3.06489		4.08191	4.13168	4.08038		5.09813	5.14835	5.09621		6.11361	6.16507	6.11167		7.12936	7.1815	7.12671		8.14437	8.19783	8.14154		9.15929	9.21324	9.15613		10.174	10.2284	10.1703		11.1884
									1.54345	1.59772	1.54297		2.05125	2.1056	2.05055		3.06601	3.11665	3.0649		4.08193	4.13076	4.0804		5.09816	5.14731	5.09623		6.11363	6.16399	6.11169		7.12939	7.18036	7.12674		8.14439	8.19665	8.14157		9.15933	9.21202	9.15617		10.174	10.2271	10.1703		11.1885
									1.54346	1.59729	1.54298		2.05127	2.10502	2.05056		3.06602	3.11584	3.06492		4.08195	4.12983	4.08041		5.09818	5.14628	5.09625		6.11365	6.1629	6.11172		7.12942	7.1792	7.12677		8.14443	8.19546	8.1416		9.15936	9.2108	9.1562		10.174	10.2258	10.1704		11.1885
									1.54347	1.59685	1.54299		2.05128	2.10444	2.05057		3.06603	3.11503	3.06493		4.08197	4.1289	4.08043		5.0982	5.14524	5.09627		6.11367	6.16179	6.11174		7.12944	7.17804	7.12679		8.14446	8.19426	8.14163		9.15939	9.20955	9.15623		10.1741	10.2245	10.1704		11.1886
									1.54348	1.59641	1.543		2.05129	2.10385	2.05058		3.06605	3.11421	3.06495		4.08199	4.12796	4.08045		5.09822	5.14421	5.09629		6.1137	6.1607	6.11176		7.12947	7.17688	7.12682		8.14448	8.19305	8.14166		9.15943	9.2083	9.15626		10.1741	10.2232	10.1705		11.1886
									1.54349	1.59597	1.54301		2.0513	2.10326	2.05059		3.06607	3.11339	3.06496		4.08201	4.12702	4.08047		5.09824	5.14318	5.09631		6.11372	6.15959	6.11179		7.1295	7.17572	7.12685		8.14452	8.19183	8.14169		9.15946	9.20703	9.15629		10.1741	10.2219	10.1705		11.1886
									1.5435	1.59554	1.54302		2.05131	2.10268	2.0506		3.06608	3.11257	3.06498		4.08202	4.12608	4.08048		5.09826	5.14214	5.09633		6.11374	6.15847	6.11181		7.12953	7.17456	7.12687		8.14455	8.1906	8.14172		9.15949	9.20575	9.15632		10.1742	10.2206	10.1705		11.1887
									1.54351	1.59509	1.54303		2.05132	2.10209	2.05061		3.06609	3.11175	3.06499		4.08204	4.12514	4.0805		5.09828	5.14111	5.09636		6.11377	6.15733	6.11184		7.12956	7.17339	7.1269		8.14457	8.18935	8.14175		9.15952	9.20445	9.15635		10.1742	10.2193	10.1706		11.1887
									1.54351	1.59465	1.54303		2.05133	2.1015	2.05062		3.06611	3.11092	3.06501		4.08206	4.12419	4.08052		5.0983	5.14006	5.09638		6.11379	6.15619	6.11186		7.12958	7.17219	7.12692		8.14461	8.1881	8.14178		9.15955	9.20314	9.15638		10.1742	10.218	10.1706		11.1888
									1.54352	1.5942	1.54304		2.05134	2.1009	2.05063		3.06612	3.1101	3.06502		4.08208	4.12324	4.08054		5.09833	5.13901	5.0964		6.11382	6.15505	6.11188		7.12961	7.17099	7.12695		8.14463	8.18683	8.1418		9.15958	9.20183	9.15641		10.1743	10.2166	10.1706		11.1888
									1.54353	1.59376	1.54305		2.05135	2.1003	2.05064		3.06614	3.10927	3.06503		4.0821	4.12228	4.08056		5.09835	5.13795	5.09642		6.11384	6.1539	6.11191		7.12964	7.16977	7.12697		8.14466	8.18556	8.14183		9.15962	9.20052	9.15644		10.1743	10.2153	10.1706		11.1888
									1.54354	1.59331	1.54306		2.05136	2.0997	2.05065		3.06615	3.10844	3.06505		4.08211	4.12133	4.08057		5.09837	5.13689	5.09644		6.11386	6.15274	6.11193		7.12966	7.16855	7.127		8.14469	8.18427	8.14186		9.15965	9.19919	9.15647		10.1743	10.2139	10.1707		11.1889
									1.54355	1.59286	1.54307		2.05137	2.09909	2.05066		3.06617	3.1076	3.06506		4.08213	4.12037	4.08059		5.09839	5.13582	5.09646		6.11389	6.15158	6.11195		7.12969	7.16734	7.12702		8.14472	8.18297	8.14189		9.15968	9.19786	9.1565		10.1744	10.2125	10.1707		11.1889
									1.54356	1.59242	1.54308		2.05138	2.09847	2.05068		3.06618	3.10677	3.06508		4.08215	4.1194	4.08061		5.09841	5.13474	5.09648		6.11391	6.15042	6.11197		7.12972	7.16611	7.12704		8.14475	8.18167	8.14192		9.15971	9.19651	9.15653		10.1744	10.2112	10.1707		11.1889
									1.54357	1.59197	1.54309		2.05139	2.09786	2.05069		3.06619	3.10594	3.06509		4.08217	4.11843	4.08062		5.09843	5.13366	5.0965		6.11394	6.14928	6.112		7.12974	7.16486	7.12707		8.14478	8.18036	8.14195		9.15974	9.19516	9.15656		10.1744	10.2098	10.1708		11.189
									1.54357	1.59152	1.54309		2.0514	2.09724	2.0507		3.06621	3.1051	3.0651		4.08218	4.11746	4.08064		5.09845	5.13258	5.09652		6.11397	6.14812	6.11202		7.12977	7.16362	7.12709		8.14481	8.17904	8.14197		9.15977	9.1938	9.15659		10.1745	10.2084	10.1708		11.189
									1.54358	1.59106	1.5431		2.05141	2.09662	2.0507		3.06622	3.10426	3.06512		4.0822	4.11649	4.08066		5.09847	5.1315	5.09654		6.11399	6.14696	6.11204		7.1298	7.16237	7.12712		8.14483	8.17771	8.142		9.1598	9.19243	9.15662		10.1745	10.207	10.1708		11.189
									1.54359	1.59061	1.54311		2.05143	2.096	2.05071		3.06623	3.10342	3.06513		4.08221	4.11551	4.08067		5.09849	5.13041	5.09656		6.11402	6.14577	6.11207		7.12982	7.1611	7.12714		8.14486	8.17638	8.14203		9.15983	9.19104	9.15665		10.1745	10.2056	10.1709		11.1891
									1.5436	1.59015	1.54312		2.05143	2.09538	2.05072		3.06625	3.10258	3.06514		4.08223	4.11454	4.08069		5.09851	5.12931	5.09658		6.11404	6.14459	6.11209		7.12985	7.15982	7.12716		8.14489	8.17504	8.14206		9.15986	9.18965	9.15668		10.1746	10.2041	10.1709		11.1891
									1.54361	1.5897	1.54313		2.05144	2.09476	2.05073		3.06626	3.10174	3.06516		4.08225	4.11356	4.0807		5.09852	5.12821	5.0966		6.11407	6.14338	6.11211		7.12987	7.15856	7.12719		8.14492	8.17369	8.14208		9.15989	9.18825	9.15671		10.1746	10.2027	10.1709		11.1891
									1.54361	1.58924	1.54313		2.05145	2.09415	2.05075		3.06627	3.10089	3.06517		4.08226	4.11258	4.08072		5.09854	5.12711	5.09662		6.11409	6.14217	6.11213		7.1299	7.15729	7.12721		8.14494	8.17233	8.14211		9.15992	9.18684	9.15674		10.1746	10.2012	10.171		11.1892
									1.54362	1.58878	1.54314		2.05146	2.09353	2.05075		3.06629	3.10004	3.06518		4.08228	4.1116	4.08074		5.09856	5.12601	5.09664		6.11411	6.14096	6.11215		7.12992	7.15601	7.12723		8.14497	8.17097	8.14213		9.15995	9.18543	9.15677		10.1746	10.1997	10.171		11.1892
									1.54363	1.58832	1.54315		2.05147	2.09291	2.05076		3.0663	3.0992	3.0652		4.0823	4.11061	4.08075		5.09858	5.12491	5.09666		6.11414	6.13974	6.11217		7.12995	7.15473	7.12726		8.145	8.1696	8.14216		9.15997	9.18401	9.15679		10.1747	10.1982	10.171		11.1892
									1.54364	1.58786	1.54316		2.05148	2.0923	2.05077		3.06631	3.09835	3.06521		4.08231	4.10962	4.08077		5.0986	5.12382	5.09667		6.11416	6.13851	6.11219		7.12997	7.15343	7.12728		8.14502	8.16823	8.14219		9.16	9.18257	9.15682		10.1747	10.1967	10.171		11.1893
									1.54364	1.58739	1.54316		2.05149	2.09168	2.05078		3.06633	3.0975	3.06522		4.08233	4.10864	4.08078		5.09862	5.12272	5.09669		6.11419	6.13731	6.11221		7.13	7.15211	7.12731		8.14505	8.16685	8.14221		9.16003	9.18112	9.15685		10.1747	10.1952	10.1711		11.1893
									1.54365	1.58693	1.54317		2.0515	2.09106	2.05079		3.06634	3.09665	3.06523		4.08235	4.10765	4.0808		5.09864	5.12162	5.09671		6.11421	6.1361	6.11224		7.13002	7.15078	7.12733		8.14508	8.16546	8.14224		9.16006	9.17966	9.15688		10.1748	10.1937	10.1711		11.1893
									1.54366	1.58646	1.54318		2.05151	2.09043	2.0508		3.06635	3.0958	3.06524		4.08236	4.10666	4.08081		5.09865	5.12051	5.09673		6.11424	6.13488	6.11226		7.13004	7.14946	7.12735		8.1451	8.16407	8.14226		9.16009	9.17819	9.15691		10.1748	10.1922	10.1712		11.1894
									1.54367	1.58599	1.54319		2.05152	2.08981	2.05081		3.06636	3.09495	3.06526		4.08237	4.10568	4.08083		5.09867	5.1194	5.09675		6.11426	6.13365	6.11228		7.13007	7.14813	7.12738		8.14513	8.16268	8.14229		9.16012	9.17671	9.15694		10.1748	10.1906	10.1712		11.1894
									1.54367	1.58552	1.54319		2.05153	2.08918	2.05082		3.06637	3.0941	3.06527		4.08239	4.10469	4.08084		5.09869	5.11828	5.09676		6.11428	6.13243	6.1123		7.13009	7.1468	7.1274		8.14515	8.16127	8.14231		9.16015	9.17522	9.15696		10.1749	10.1891	10.1712		11.1894
									1.54368	1.58506	1.5432		2.05154	2.08855	2.05083		3.06639	3.09325	3.06528		4.08241	4.1037	4.08086		5.09871	5.11716	5.09678		6.1143	6.13121	6.11232		7.13011	7.14547	7.12742		8.14518	8.15987	8.14234		9.16017	9.17372	9.15699		10.1749	10.1875	10.1712		11.1895
									1.54369	1.58459	1.54321		2.05155	2.08792	2.05084		3.0664	3.0924	3.06529		4.08242	4.10271	4.08087		5.09872	5.11603	5.0968		6.11433	6.12997	6.11234		7.13014	7.14414	7.12745		8.14521	8.15845	8.14236		9.1602	9.17222	9.15702		10.1749	10.186	10.1713		11.1895
									1.5437	1.58411	1.54322		2.05156	2.08728	2.05084		3.06641	3.09155	3.06531		4.08244	4.10172	4.08089		5.09874	5.1149	5.09682		6.11434	6.12872	6.11236		7.13016	7.14281	7.12747		8.14523	8.15703	8.14239		9.16023	9.17071	9.15705		10.175	10.1844	10.1713		11.1895
									1.5437	1.58364	1.54322		2.05156	2.08665	2.05085		3.06642	3.0907	3.06532		4.08245	4.10073	4.0809		5.09876	5.11377	5.09683		6.11436	6.12747	6.11238		7.13018	7.14147	7.12749		8.14526	8.1556	8.14241		9.16026	9.1692	9.15707		10.175	10.1828	10.1713		11.1896
									1.54371	1.58317	1.54323		2.05157	2.08601	2.05086		3.06643	3.08986	3.06533		4.08247	4.09973	4.08092		5.09877	5.11265	5.09685		6.11438	6.12622	6.1124		7.13021	7.14011	7.12751		8.14528	8.15416	8.14244		9.16028	9.16769	9.1571		10.175	10.1813	10.1714		11.1896
									1.54372	1.5827	1.54324		2.05158	2.08538	2.05087		3.06645	3.08901	3.06534		4.08248	4.09873	4.08093		5.09879	5.11152	5.09687		6.1144	6.12499	6.11242		7.13023	7.13876	7.12753		8.14531	8.15272	8.14246		9.16031	9.16618	9.15713		10.1751	10.1797	10.1714		11.1896
									1.54373	1.58222	1.54324		2.05159	2.08475	2.05088		3.06646	3.08816	3.06535		4.08249	4.09773	4.08095		5.09881	5.11039	5.09689		6.11442	6.12373	6.11244		7.13025	7.13742	7.12756		8.14533	8.15127	8.14249		9.16034	9.16467	9.15715		10.1751	10.1781	10.1714		11.1897
									1.54373	1.58175	1.54325		2.0516	2.08411	2.05089		3.06647	3.08731	3.06536		4.08251	4.09673	4.08096		5.09882	5.10925	5.0969		6.11444	6.12248	6.11246		7.13027	7.13607	7.12758		8.14535	8.14981	8.14251		9.16036	9.16315	9.15718		10.1751	10.1765	10.1714		11.1897
									1.54374	1.58128	1.54326		2.05161	2.08348	2.0509		3.06648	3.08646	3.06538		4.08252	4.09574	4.08097		5.09884	5.10812	5.09692		6.11446	6.12122	6.11248		7.1303	7.13471	7.1276		8.14538	8.14834	8.14253		9.16039	9.16161	9.1572		10.1751	10.1749	10.1715		11.1897
									1.54374	1.58081	1.54326		2.05162	2.08285	2.05091		3.06649	3.08561	3.06539		4.08254	4.09475	4.08099		5.09886	5.10698	5.09694		6.11447	6.11997	6.1125		7.13032	7.13334	7.12762		8.1454	8.14687	8.14256		9.16041	9.16008	9.15723		10.1752	10.1733	10.1715		11.1897
									1.54375	1.58033	1.54327		2.05162	2.08222	2.05091		3.0665	3.08476	3.0654		4.08255	4.09376	4.081		5.09887	5.10584	5.09695		6.11449	6.11871	6.11252		7.13034	7.13197	7.12764		8.14543	8.1454	8.14258		9.16044	9.15854	9.15725		10.1752	10.1717	10.1715		11.1898
									1.54376	1.57986	1.54328		2.05163	2.08159	2.05092		3.06651	3.08391	3.06541		4.08256	4.09276	4.08101		5.09889	5.10471	5.09697		6.11451	6.11744	6.11254		7.13036	7.13061	7.12766		8.14545	8.14394	8.1426		9.16047	9.157	9.15728		10.1752	10.1701	10.1716		11.1898
									1.54377	1.57939	1.54328		2.05164	2.08095	2.05093		3.06653	3.08306	3.06542		4.08258	4.09178	4.08103		5.0989	5.10357	5.09699		6.11453	6.11618	6.11256		7.13038	7.12923	7.12768		8.14547	8.14247	8.14263		9.16049	9.15546	9.1573		10.1752	10.1685	10.1716		11.1898
									1.54377	1.57891	1.54329		2.05165	2.08032	2.05094		3.06654	3.08221	3.06543		4.08259	4.09078	4.08104		5.09892	5.10243	5.097		6.11455	6.11492	6.11257		7.1304	7.12786	7.12771		8.1455	8.141	8.14265		9.16052	9.15392	9.15732		10.1753	10.1669	10.1716		11.1899
									1.54378	1.57844	1.5433		2.05166	2.07968	2.05094		3.06655	3.08136	3.06544		4.0826	4.08979	4.08106		5.09893	5.10129	5.09702		6.11457	6.11365	6.11259		7.13042	7.12648	7.12773		8.14552	8.13954	8.14267		9.16054	9.15237	9.15735		10.1753	10.1653	10.1716		11.1899
									1.54378	1.57796	1.5433		2.05166	2.07905	2.05095		3.06656	3.08052	3.06545		4.08262	4.08879	4.08107		5.09895	5.10015	5.09703		6.11458	6.11238	6.11261		7.13045	7.1251	7.12775		8.14554	8.13807	8.14269		9.16057	9.15081	9.15737		10.1753	10.1636	10.1717		11.1899
									1.54379	1.57748	1.54331		2.05167	2.07841	2.05096		3.06657	3.07967	3.06546		4.08263	4.08779	4.08108		5.09896	5.09901	5.09705		6.1146	6.11111	6.11263		7.13047	7.12372	7.12777		8.14556	8.13659	8.14272		9.16059	9.14925	9.15739		10.1753	10.162	10.1717		11.1899
									1.5438	1.577	1.54332		2.05168	2.07777	2.05097		3.06658	3.07883	3.06547		4.08264	4.08679	4.0811		5.09898	5.09788	5.09706		6.11462	6.10985	6.11265		7.13049	7.12234	7.12779		8.14559	8.13512	8.14274		9.16061	9.14768	9.15742		10.1754	10.1603	10.1717		11.19
									1.5438	1.57652	1.54332		2.05169	2.07714	2.05098		3.06659	3.07799	3.06548		4.08266	4.08579	4.08111		5.099	5.09674	5.09708		6.11463	6.10858	6.11266		7.13051	7.12095	7.12781		8.14561	8.13364	8.14276		9.16064	9.1461	9.15744		10.1754	10.1586	10.1718		11.19
									1.54381	1.57604	1.54333		2.0517	2.0765	2.05098		3.0666	3.07715	3.06549		4.08267	4.08479	4.08112		5.09901	5.09561	5.09709		6.11465	6.10732	6.11268		7.13053	7.11956	7.12783		8.14563	8.13215	8.14278		9.16066	9.1445	9.15747		10.1754	10.157	10.1718		11.19
									1.54382	1.57556	1.54333		2.0517	2.07586	2.05099		3.06661	3.07631	3.0655		4.08268	4.08379	4.08113		5.09903	5.09447	5.09711		6.11467	6.10606	6.1127		7.13055	7.11816	7.12784		8.14565	8.13066	8.1428		9.16069	9.14291	9.15749		10.1754	10.1553	10.1718		11.1901
									1.54382	1.57508	1.54334		2.05171	2.07523	2.051		3.06662	3.07547	3.06551		4.0827	4.08279	4.08115		5.09904	5.09334	5.09712		6.11469	6.10479	6.11272		7.13057	7.11677	7.12786		8.14568	8.12917	8.14282		9.16071	9.14131	9.15751		10.1755	10.1536	10.1719		11.1901
									1.54383	1.5746	1.54335		2.05172	2.07459	2.051		3.06663	3.07463	3.06552		4.08271	4.08178	4.08116		5.09905	5.09221	5.09714		6.1147	6.10351	6.11273		7.13059	7.11538	7.12788		8.1457	8.12766	8.14284		9.16073	9.1397	9.15753		10.1755	10.1519	10.1719		11.1901
									1.54383	1.57412	1.54335		2.05173	2.07396	2.05101		3.06664	3.0738	3.06553		4.08272	4.08078	4.08117		5.09907	5.09108	5.09715		6.11472	6.10224	6.11275		7.13061	7.11399	7.1279		8.14572	8.12616	8.14287		9.16076	9.13809	9.15756		10.1755	10.1502	10.1719		11.1901
									1.54384	1.57364	1.54336		2.05173	2.07333	2.05102		3.06665	3.07297	3.06554		4.08273	4.07979	4.08118		5.09908	5.08994	5.09717		6.11474	6.10095	6.11277		7.13062	7.11259	7.12792		8.14574	8.12465	8.14289		9.16078	9.13648	9.15758		10.1756	10.1485	10.172		11.1902
									1.54385	1.57316	1.54336		2.05174	2.07269	2.05103		3.06666	3.07213	3.06555		4.08275	4.07879	4.0812		5.0991	5.0888	5.09718		6.11475	6.09968	6.11278		7.13064	7.11119	7.12794		8.14576	8.12314	8.14291		9.1608	9.13487	9.1576		10.1756	10.1468	10.172		11.1902
									1.54385	1.57268	1.54337		2.05175	2.07206	2.05103		3.06667	3.0713	3.06556		4.08276	4.0778	4.08121		5.09911	5.08766	5.0972		6.11477	6.0984	6.1128		7.13066	7.10979	7.12796		8.14579	8.12163	8.14293		9.16083	9.13325	9.15762		10.1756	10.1451	10.172		11.1902
									1.54386	1.5722	1.54338		2.05176	2.07143	2.05104		3.06668	3.07046	3.06557		4.08277	4.07681	4.08122		5.09912	5.08652	5.09721		6.11479	6.09712	6.11282		7.13068	7.1084	7.12798		8.14581	8.12011	8.14295		9.16085	9.13164	9.15764		10.1756	10.1434	10.1721		11.1902
									1.54386	1.57172	1.54338		2.05176	2.0708	2.05105		3.06669	3.06963	3.06558		4.08278	4.07582	4.08123		5.09914	5.08538	5.09723		6.1148	6.09584	6.11283		7.13069	7.10699	7.128		8.14583	8.1186	8.14297		9.16087	9.13003	9.15766		10.1756	10.1417	10.1721		11.1903
									1.54387	1.57124	1.54339		2.05177	2.07017	2.05105		3.0667	3.0688	3.06559		4.08279	4.07484	4.08124		5.09915	5.08425	5.09724		6.11482	6.09457	6.11285		7.13071	7.10559	7.12801		8.14585	8.11708	8.14299		9.16089	9.12842	9.15769		10.1757	10.14	10.1721		11.1903
									1.54388	1.57076	1.54339		2.05178	2.06954	2.05106		3.06671	3.06796	3.0656		4.0828	4.07386	4.08125		5.09917	5.08311	5.09725		6.11484	6.09329	6.11286		7.13073	7.1042	7.12803		8.14587	8.11556	8.14301		9.16091	9.12681	9.15771		10.1757	10.1383	10.1722		11.1903
									1.54388	1.57028	1.5434		2.05178	2.0689	2.05107		3.06672	3.06713	3.06561		4.08282	4.07288	4.08127		5.09918	5.08197	5.09727		6.11485	6.09201	6.11288		7.13075	7.1028	7.12805		8.14589	8.11405	8.14303		9.16094	9.1252	9.15773		10.1757	10.1366	10.1722		11.1904
									1.54389	1.5698	1.5434		2.05179	2.06827	2.05107		3.06673	3.0663	3.06562		4.08283	4.0719	4.08128		5.09919	5.08084	5.09728		6.11487	6.09073	6.1129		7.13076	7.10141	7.12807		8.14591	8.11253	8.14305		9.16096	9.12358	9.15775		10.1757	10.1349	10.1722		11.1904
									1.54389	1.56933	1.54341		2.0518	2.06764	2.05108		3.06674	3.06547	3.06563		4.08284	4.07092	4.08129		5.09921	5.0797	5.09729		6.11488	6.08946	6.11291		7.13077	7.1	7.12808		8.14593	8.11102	8.14307		9.16098	9.12197	9.15777		10.1758	10.1332	10.1723		11.1904
									1.5439	1.56885	1.54341		2.0518	2.06701	2.05109		3.06675	3.06465	3.06564		4.08285	4.06994	4.0813		5.09922	5.07857	5.09731		6.1149	6.08818	6.11293		7.13079	7.09859	7.1281		8.14595	8.10951	8.14308		9.161	9.12034	9.15779		10.1758	10.1315	10.1723		11.1904
									1.5439	1.56837	1.54342		2.05181	2.06638	2.0511		3.06676	3.06383	3.06565		4.08286	4.06897	4.08131		5.09923	5.07744	5.09732		6.11491	6.08691	6.11294		7.1308	7.09718	7.12812		8.14597	8.108	8.14311		9.16102	9.11872	9.15781		10.1758	10.1298	10.1723		11.1905
									1.54391	1.56789	1.54343		2.05182	2.06575	2.0511		3.06677	3.06301	3.06566		4.08287	4.06799	4.08132		5.09924	5.0763	5.09733		6.11493	6.08563	6.11296		7.13081	7.09578	7.12814		8.14599	8.10649	8.14312		9.16104	9.11709	9.15784		10.1758	10.1281	10.1723		11.1905
									1.54391	1.56741	1.54343		2.05182	2.06512	2.05111		3.06677	3.0622	3.06566		4.08288	4.06701	4.08133		5.09926	5.07517	5.09734		6.11494	6.08437	6.11297		7.13083	7.09438	7.12815		8.14601	8.10498	8.14314		9.16106	9.11547	9.15786		10.1759	10.1264	10.1723		11.1905
									1.54392	1.56693	1.54344		2.05183	2.06449	2.05111		3.06678	3.06138	3.06567		4.08289	4.06604	4.08134		5.09927	5.07405	5.09736		6.11496	6.0831	6.11299		7.13084	7.09299	7.12817		8.14603	8.10346	8.14316		9.16108	9.11385	9.15788		10.1759	10.1247	10.1724		11.1905
									1.54392	1.56645	1.54344		2.05184	2.06386	2.05112		3.06679	3.06057	3.06568		4.0829	4.06506	4.08136		5.09928	5.07292	5.09737		6.11497	6.08184	6.113		7.13084	7.09159	7.12819		8.14605	8.10195	8.14318		9.1611	9.11224	9.1579		10.1759	10.1229	10.1724		11.1905
									1.54393	1.56597	1.54345		2.05184	2.06324	2.05113		3.0668	3.05976	3.06569		4.08291	4.06409	4.08137		5.0993	5.0718	5.09738		6.11499	6.08058	6.11302		7.13085	7.0902	7.1282		8.14606	8.10044	8.1432		9.16112	9.11062	9.15791		10.1759	10.1212	10.1724		11.1906
									1.54393	1.56549	1.54345		2.05185	2.06262	2.05113		3.06681	3.05895	3.0657		4.08293	4.06311	4.08138		5.09931	5.07067	5.09739		6.115	6.07931	6.11303		7.13085	7.08881	7.12822		8.14608	8.09893	8.14321		9.16114	9.10901	9.15794		10.176	10.1195	10.1724		11.1906
									1.54394	1.56501	1.54346		2.05186	2.062	2.05114		3.06682	3.05814	3.06571		4.08294	4.06214	4.08139		5.09932	5.06955	5.09741		6.11502	6.07805	6.11304		7.13086	7.08742	7.12824		8.1461	8.09742	8.14323		9.16116	9.10738	9.15796		10.176	10.1178	10.1725		11.1906
									1.54394	1.56453	1.54346		2.05186	2.06137	2.05115		3.06683	3.05734	3.06571		4.08295	4.06117	4.0814		5.09933	5.06842	5.09742		6.11503	6.07678	6.11306		7.13086	7.08604	7.12825		8.14612	8.0959	8.14325		9.16118	9.10576	9.15798		10.176	10.116	10.1725		11.1906
									1.54395	1.56405	1.54347		2.05187	2.06075	2.05115		3.06683	3.05653	3.06572		4.08296	4.0602	4.08141		5.09934	5.0673	5.09743		6.11505	6.07551	6.11307		7.13085	7.08465	7.12827		8.14614	8.09439	8.14327		9.1612	9.10413	9.15799		10.176	10.1143	10.1725		11.1907
									1.54395	1.56358	1.54347		2.05187	2.06013	2.05116		3.06684	3.05572	3.06573		4.08297	4.05923	4.08142		5.09936	5.06618	5.09744		6.11506	6.07425	6.11308		7.13085	7.08326	7.12829		8.14616	8.09287	8.14329		9.16122	9.1025	9.15801		10.176	10.1125	10.1725		11.1907
									1.54396	1.5631	1.54348		2.05188	2.05952	2.05116		3.06685	3.05492	3.06574		4.08298	4.05827	4.08143		5.09937	5.06506	5.09746		6.11508	6.07299	6.1131		7.13085	7.08186	7.1283		8.14617	8.09135	8.1433		9.16124	9.10086	9.15803		10.1761	10.1108	10.1725		11.1907
									1.54396	1.56262	1.54348		2.05189	2.0589	2.05117		3.06686	3.05411	3.06575		4.08299	4.0573	4.08144		5.09938	5.06395	5.09747		6.11509	6.07173	6.11311		7.13085	7.08048	7.12832		8.14619	8.08983	8.14332		9.16126	9.09923	9.15805		10.1761	10.109	10.1726		11.1907
									1.54397	1.56215	1.54349		2.05189	2.05829	2.05118		3.06686	3.05331	3.06575		4.083	4.05635	4.08145		5.09939	5.06284	5.09748		6.1151	6.07047	6.11312		7.13085	7.07909	7.12833		8.14621	8.08831	8.14334		9.16128	9.0976	9.15807		10.1761	10.1073	10.1726		11.1907
									1.54397	1.56167	1.54349		2.0519	2.05767	2.05118		3.06687	3.05251	3.06576		4.08301	4.05539	4.08146		5.0994	5.06172	5.09749		6.11512	6.06922	6.11314		7.13085	7.07769	7.12835		8.14623	8.0868	8.14335		9.1613	9.09597	9.15809		10.1761	10.1055	10.1726		11.1908
									1.54398	1.5612	1.5435		2.0519	2.05706	2.05119		3.06688	3.05171	3.06577		4.08302	4.05444	4.08147		5.09941	5.06061	5.0975		6.11513	6.06796	6.11315		7.13085	7.07631	7.12837		8.14625	8.08529	8.14337		9.16132	9.09434	9.15811		10.1761	10.1038	10.1726		11.1908
									1.54398	1.56072	1.5435		2.05191	2.05644	2.05119		3.06689	3.05091	3.06578		4.08303	4.05348	4.08148		5.09943	5.0595	5.09751		6.11514	6.0667	6.11316		7.13086	7.07493	7.12838		8.14626	8.08378	8.14339		9.16134	9.09271	9.15813		10.1762	10.1021	10.1727		11.1908
									1.54399	1.56025	1.5435		2.05191	2.05583	2.0512		3.0669	3.05012	3.06578		4.08304	4.05253	4.08149		5.09944	5.05839	5.09753		6.11515	6.06544	6.11318		7.13086	7.07354	7.1284		8.14628	8.08227	8.14341		9.16136	9.09108	9.15815		10.1762	10.1003	10.1727		11.1908
									1.54399	1.55978	1.54351		2.05192	2.05522	2.0512		3.06691	3.04934	3.06579		4.08305	4.05159	4.08149		5.09945	5.05729	5.09754		6.11517	6.06419	6.11319		7.13087	7.07216	7.12841		8.1463	8.08077	8.14342		9.16137	9.08946	9.15816		10.1762	10.0986	10.1727		11.1909
									1.544	1.5593	1.54351		2.05193	2.05461	2.05121		3.06691	3.04856	3.0658		4.08306	4.05064	4.0815		5.09946	5.05618	5.09755		6.11518	6.06294	6.1132		7.13087	7.07078	7.12843		8.14631	8.07926	8.14344		9.16139	9.08784	9.15818		10.1762	10.0969	10.1727		11.1909
									1.544	1.55883	1.54352		2.05193	2.054	2.05122		3.06692	3.04779	3.06581		4.08307	4.0497	4.08151		5.09947	5.05508	5.09756		6.11519	6.0617	6.11321		7.13088	7.0694	7.12844		8.14633	8.07776	8.14345		9.16141	9.08623	9.1582		10.1762	10.0952	10.1727		11.1909
									1.54401	1.55836	1.54352		2.05194	2.0534	2.05122		3.06693	3.04701	3.06582		4.08308	4.04876	4.08152		5.09948	5.05398	5.09757		6.1152	6.06046	6.11323		7.13089	7.06802	7.12845		8.14635	8.07626	8.14347		9.16143	9.08461	9.15822		10.1762	10.0935	10.1728		11.1909
									1.54401	1.55789	1.54353		2.05194	2.05279	2.05123		3.06694	3.04624	3.06582		4.08308	4.04783	4.08153		5.09949	5.05289	5.09758		6.11522	6.05922	6.11324		7.1309	7.06665	7.12847		8.14636	8.07476	8.14349		9.16145	9.08299	9.15823		10.1763	10.0918	10.1728		11.1909
									1.54401	1.55742	1.54353		2.05195	2.05218	2.05123		3.06694	3.04547	3.06583		4.08309	4.04689	4.08154		5.0995	5.0518	5.09759		6.11523	6.05798	6.11325		7.13091	7.06528	7.12848		8.14638	8.07327	8.1435		9.16146	9.08138	9.15825		10.1763	10.09	10.1728		11.191
									1.54402	1.55695	1.54354		2.05195	2.05158	2.05124		3.06695	3.04469	3.06584		4.0831	4.04596	4.08155		5.09951	5.05071	5.0976		6.11524	6.05675	6.11327		7.13092	7.06391	7.1285		8.1464	8.07178	8.14352		9.16148	9.07977	9.15827		10.1763	10.0883	10.1728		11.191
									1.54402	1.55648	1.54354		2.05196	2.05098	2.05124		3.06696	3.04392	3.06584		4.08311	4.04503	4.08156		5.09952	5.04963	5.09761		6.11526	6.05552	6.11328		7.13093	7.06254	7.12851		8.14641	8.0703	8.14353		9.1615	9.07816	9.15828		10.1763	10.0866	10.1728		11.191
									1.54403	1.55601	1.54354		2.05196	2.05038	2.05125		3.06697	3.04315	3.06585		4.08312	4.04411	4.08157		5.09954	5.04854	5.09762		6.11527	6.05429	6.11329		7.13094	7.06118	7.12852		8.14643	8.06881	8.14355		9.16151	9.07655	9.1583		10.1763	10.0849	10.1729		11.191
									1.54403	1.55554	1.54355		2.05197	2.04978	2.05125		3.06697	3.04238	3.06586		4.08313	4.04318	4.08158		5.09954	5.04746	5.09763		6.11528	6.05306	6.1133		7.13095	7.05983	7.12854		8.14644	8.06732	8.14356		9.16153	9.07494	9.15832		10.1764	10.0832	10.1729		11.191
									1.54404	1.55507	1.54355		2.05197	2.04918	2.05126		3.06698	3.04161	3.06587		4.08314	4.04226	4.08158		5.09955	5.04638	5.09764		6.11529	6.05183	6.11331		7.13096	7.05848	7.12855		8.14646	8.06583	8.14358		9.16155	9.07333	9.15834		10.1764	10.0814	10.1729		11.1911
									1.54404	1.5546	1.54356		2.05198	2.04858	2.05126		3.06699	3.04084	3.06587		4.08315	4.04134	4.08159		5.09957	5.0453	5.09765		6.1153	6.05061	6.11332		7.13098	7.05713	7.12857		8.14647	8.06435	8.14359		9.16157	9.07172	9.15835		10.1764	10.0797	10.1729		11.1911
									1.54404	1.55414	1.54356		2.05199	2.04799	2.05127		3.06699	3.04007	3.06588		4.08316	4.04042	4.0816		5.09958	5.04423	5.09767		6.11531	6.0494	6.11334		7.13099	7.05578	7.12858		8.14649	8.06286	8.1436		9.16158	9.07012	9.15837		10.1764	10.078	10.1729		11.1911
									1.54405	1.55367	1.54357		2.05199	2.04739	2.05127		3.067	3.03931	3.06589		4.08317	4.03951	4.08161		5.09959	5.04315	5.09767		6.11533	6.04819	6.11335		7.131	7.05445	7.12859		8.1465	8.06138	8.14362		9.1616	9.06851	9.15838		10.1764	10.0763	10.173		11.1911
									1.54405	1.5532	1.54357		2.05199	2.0468	2.05128		3.06701	3.03856	3.06589		4.08317	4.03859	4.08162		5.0996	5.04208	5.09768		6.11534	6.04698	6.11336		7.13101	7.05311	7.12861		8.14652	8.0599	8.14363		9.16162	9.06692	9.1584		10.1765	10.0746	10.173		11.1911
									1.54406	1.55273	1.54357		2.052	2.04621	2.05128		3.06701	3.0378	3.0659		4.08318	4.03768	4.08163		5.09961	5.04102	5.09769		6.11535	6.04577	6.11337		7.13102	7.05177	7.12862		8.14653	8.05842	8.14364		9.16163	9.06532	9.15842		10.1765	10.0728	10.173		11.1912
									1.54406	1.55227	1.54358		2.052	2.04562	2.05129		3.06702	3.03705	3.0659		4.08319	4.03677	4.08164		5.09962	5.03995	5.0977		6.11536	6.04456	6.11338		7.13104	7.05043	7.12863		8.14655	8.05693	8.14366		9.16165	9.06373	9.15843		10.1765	10.0711	10.173		11.1912
									1.54407	1.55181	1.54358		2.05201	2.04503	2.05129		3.06703	3.0363	3.06591		4.0832	4.03586	4.08165		5.09962	5.03889	5.09771		6.11537	6.04335	6.11339		7.13105	7.04909	7.12865		8.14656	8.05546	8.14367		9.16166	9.06214	9.15845		10.1765	10.0694	10.173		11.1912
									1.54407	1.55134	1.54359		2.05201	2.04445	2.0513		3.06703	3.03556	3.06592		4.0832	4.03495	4.08166		5.09963	5.03782	5.09772		6.11538	6.04214	6.1134		7.13106	7.04776	7.12866		8.14658	8.05399	8.14369		9.16168	9.06056	9.15846		10.1765	10.0677	10.173		11.1912
									1.54407	1.55088	1.54359		2.05202	2.04387	2.0513		3.06704	3.03482	3.06592		4.08321	4.03405	4.08166		5.09964	5.03676	5.09773		6.11539	6.04094	6.11341		7.13107	7.04643	7.12867		8.14659	8.05252	8.1437		9.1617	9.05898	9.15848		10.1765	10.066	10.1731		11.1912
									1.54408	1.55042	1.54359		2.05202	2.04329	2.05131		3.06704	3.03408	3.06593		4.08322	4.03315	4.08167		5.09965	5.03571	5.09774		6.1154	6.03975	6.11343		7.13108	7.0451	7.12869		8.1466	8.05106	8.14371		9.16171	9.05739	9.1585		10.1766	10.0643	10.1731		11.1912
									1.54408	1.54996	1.5436		2.05203	2.04271	2.05131		3.06705	3.03335	3.06594		4.08323	4.03225	4.08168		5.09966	5.03466	5.09775		6.11541	6.03857	6.11344		7.13109	7.04377	7.1287		8.14662	8.04961	8.14372		9.16173	9.05581	9.15851		10.1766	10.0626	10.1731		11.1913
									1.54408	1.5495	1.5436		2.05203	2.04214	2.05132		3.06706	3.03262	3.06594		4.08324	4.03135	4.08169		5.09967	5.03361	5.09776		6.11542	6.03739	6.11345		7.13111	7.04244	7.12871		8.14663	8.04816	8.14374		9.16174	9.05423	9.15853		10.1766	10.0609	10.1731		11.1913
									1.54409	1.54904	1.5436		2.05204	2.04156	2.05132		3.06706	3.03189	3.06595		4.08324	4.03046	4.08169		5.09968	5.03257	5.09777		6.11543	6.03621	6.11346		7.13112	7.04113	7.12872		8.14665	8.0467	8.14375		9.16176	9.05265	9.15854		10.1766	10.0592	10.1731		11.1913
									1.54409	1.54859	1.54361		2.05204	2.04099	2.05132		3.06707	3.03116	3.06595		4.08325	4.02958	4.0817		5.09969	5.03153	5.09778		6.11545	6.03504	6.11347		7.13113	7.03981	7.12874		8.14666	8.04526	8.14376		9.16177	9.05108	9.15856		10.1766	10.0575	10.1731		11.1913
									1.5441	1.54813	1.54361		2.05205	2.04042	2.05133		3.06708	3.03044	3.06596		4.08326	4.0287	4.08171		5.0997	5.03049	5.09779		6.11545	6.03386	6.11348		7.13114	7.0385	7.12875		8.14668	8.04382	8.14378		9.16178	9.04951	9.15857		10.1766	10.0558	10.1732		11.1913
									1.5441	1.54767	1.54362		2.05205	2.03985	2.05133		3.06708	3.02971	3.06597		4.08327	4.02782	4.08172		5.09971	5.02946	5.09779		6.11547	6.03269	6.11349		7.13115	7.0372	7.12876		8.14669	8.04238	8.14379		9.1618	9.04795	9.15859		10.1767	10.0541	10.1732		11.1913
									1.5441	1.54722	1.54362		2.05206	2.03928	2.05134		3.06709	3.02899	3.06597		4.08327	4.02694	4.08173		5.09972	5.02843	5.0978		6.11547	6.03152	6.1135		7.13116	7.03589	7.12877		8.1467	8.04095	8.1438		9.16181	9.04639	9.1586		10.1767	10.0525	10.1732		11.1914
									1.54411	1.54677	1.54362		2.05206	2.03871	2.05134		3.06709	3.02826	3.06598		4.08328	4.02607	4.08173		5.09972	5.0274	5.09781		6.11548	6.03036	6.11351		7.13117	7.0346	7.12878		8.14671	8.03952	8.14382		9.16183	9.04483	9.15861		10.1767	10.0508	10.1732		11.1914
									1.54411	1.54631	1.54363		2.05206	2.03814	2.05135		3.0671	3.02755	3.06598		4.08329	4.0252	4.08174		5.09973	5.02638	5.09782		6.1155	6.02919	6.11352		7.13119	7.03331	7.1288		8.14673	8.0381	8.14383		9.16184	9.04328	9.15863		10.1767	10.0492	10.1732		11.1914
									1.54411	1.54586	1.54363		2.05207	2.03757	2.05135		3.06711	3.02683	3.06599		4.0833	4.02433	4.08175		5.09974	5.02536	5.09783		6.1155	6.02804	6.11353		7.13119	7.03202	7.12881		8.14674	8.03668	8.14384		9.16185	9.04173	9.15864		10.1767	10.0475	10.1732		11.1914
									1.54412	1.54541	1.54363		2.05207	2.03701	2.05136		3.06711	3.02611	3.066		4.0833	4.02346	4.08176		5.09975	5.02435	5.09784		6.11552	6.02688	6.11354		7.13121	7.03073	7.12882		8.14675	8.03526	8.14385		9.16187	9.04018	9.15865		10.1767	10.0459	10.1732		11.1914
									1.54412	1.54496	1.54364		2.05208	2.03645	2.05136		3.06712	3.0254	3.066		4.08331	4.0226	4.08176		5.09976	5.02334	5.09785		6.11552	6.02574	6.11355		7.13122	7.02944	7.12883		8.14676	8.03384	8.14387		9.16188	9.03864	9.15867		10.1767	10.0442	10.1733		11.1914
									1.54413	1.54451	1.54364		2.05208	2.03588	2.05136		3.06712	3.02469	3.06601		4.08332	4.02174	4.08177		5.09976	5.02233	5.09786		6.11553	6.02459	6.11355		7.13123	7.02815	7.12884		8.14677	8.03242	8.14388		9.1619	9.0371	9.15868		10.1768	10.0426	10.1733		11.1915
									1.54413	1.54406	1.54364		2.05209	2.03533	2.05137		3.06713	3.02398	3.06601		4.08332	4.02087	4.08178		5.09977	5.02133	5.09786		6.11554	6.02346	6.11357		7.13124	7.02686	7.12885		8.14679	8.03101	8.14389		9.16191	9.03556	9.15869		10.1768	10.0409	10.1733		11.1915
									1.54413	1.54361	1.54365		2.05209	2.03477	2.05137		3.06713	3.02328	3.06602		4.08333	4.02001	4.08179		5.09978	5.02032	5.09787		6.11555	6.02231	6.11357		7.13125	7.02558	7.12886		8.1468	8.0296	8.1439		9.16192	9.03403	9.15871		10.1768	10.0392	10.1733		11.1915
									1.54414	1.54317	1.54365		2.05209	2.03421	2.05138		3.06714	3.02258	3.06602		4.08334	4.01916	4.0818		5.09979	5.01932	5.09788		6.11556	6.02117	6.11358		7.13126	7.0243	7.12887		8.14681	8.02819	8.14391		9.16194	9.0325	9.15872		10.1768	10.0376	10.1733		11.1915
									1.54414	1.54272	1.54365		2.0521	2.03366	2.05138		3.06714	3.02188	3.06603		4.08334	4.0183	4.0818		5.0998	5.01833	5.09788		6.11557	6.02004	6.11359		7.13127	7.02303	7.12888		8.14682	8.02679	8.14393		9.16195	9.03097	9.15873		10.1768	10.0359	10.1733		11.1915
									1.54414	1.54228	1.54366		2.0521	2.03311	2.05138		3.06715	3.02119	3.06603		4.08335	4.01745	4.08181		5.0998	5.01733	5.09789		6.11558	6.0189	6.1136		7.13128	7.02176	7.12889		8.14683	8.02539	8.14394		9.16196	9.02944	9.15874		10.1768	10.0343	10.1733		11.1915
									1.54415	1.54183	1.54366		2.05211	2.03257	2.05139		3.06715	3.0205	3.06604		4.08336	4.01661	4.08182		5.09981	5.01634	5.0979		6.11559	6.01777	6.11361		7.13129	7.02049	7.1289		8.14685	8.024	8.14395		9.16198	9.02792	9.15876		10.1768	10.0326	10.1733		11.1915
									1.54415	1.54139	1.54367		2.05211	2.03202	2.05139		3.06716	3.01982	3.06604		4.08336	4.01576	4.08183		5.09982	5.01536	5.09791		6.1156	6.01664	6.11362		7.1313	7.01923	7.12891		8.14686	8.02261	8.14396		9.16199	9.0264	9.15877		10.1768	10.031	10.1734		11.1916
									1.54415	1.54095	1.54367		2.05211	2.03148	2.0514		3.06716	3.01914	3.06605		4.08337	4.01492	4.08183		5.09983	5.01437	5.09792		6.11561	6.01552	6.11363		7.13131	7.01797	7.12892		8.14687	8.02123	8.14397		9.162	9.0249	9.15878		10.1769	10.0294	10.1734		11.1916
									1.54416	1.54051	1.54367		2.05212	2.03094	2.0514		3.06717	3.01846	3.06605		4.08338	4.01409	4.08184		5.09983	5.0134	5.09792		6.11562	6.01441	6.11364		7.13131	7.01671	7.12893		8.14688	8.01985	8.14398		9.16201	9.0234	9.15879		10.1769	10.0277	10.1734		11.1916
									1.54416	1.54007	1.54367		2.05212	2.0304	2.0514		3.06717	3.01778	3.06606		4.08338	4.01326	4.08185		5.09984	5.01242	5.09793		6.11562	6.0133	6.11365		7.13132	7.01546	7.12894		8.14689	8.01847	8.14399		9.16203	9.02191	9.1588		10.1769	10.0261	10.1734		11.1916
									1.54416	1.53963	1.54368		2.05213	2.02986	2.05141		3.06718	3.01711	3.06607		4.08339	4.01243	4.08185		5.09985	5.01145	5.09794		6.11563	6.01219	6.11365		7.13133	7.01422	7.12895		8.1469	8.01711	8.144		9.16204	9.02043	9.15882		10.1769	10.0245	10.1734		11.1916
									1.54417	1.53919	1.54368		2.05213	2.02932	2.05141		3.06718	3.01644	3.06607		4.0834	4.01161	4.08186		5.09985	5.01049	5.09795		6.11564	6.01108	6.11366		7.13134	7.01298	7.12896		8.14691	8.01574	8.14401		9.16205	9.01896	9.15883		10.1769	10.0229	10.1734		11.1916
									1.54417	1.53875	1.54368		2.05213	2.02879	2.05142		3.06719	3.01577	3.06608		4.0834	4.01079	4.08186		5.09986	5.00953	5.09795		6.11565	6.00998	6.11367		7.13135	7.01175	7.12897		8.14692	8.01439	8.14402		9.16206	9.01749	9.15884		10.1769	10.0213	10.1734		11.1916
									1.54417	1.53832	1.54369		2.05214	2.02826	2.05142		3.06719	3.0151	3.06608		4.08341	4.00997	4.08187		5.09987	5.00858	5.09796		6.11566	6.00889	6.11368		7.13136	7.01052	7.12898		8.14693	8.01303	8.14403		9.16207	9.01601	9.15885		10.1769	10.0197	10.1735		11.1917
									1.54418	1.53788	1.54369		2.05214	2.02772	2.05142		3.0672	3.01443	3.06608		4.08341	4.00916	4.08188		5.09988	5.00763	5.09797		6.11567	6.00779	6.11369		7.13137	7.00929	7.12899		8.14694	8.01168	8.14404		9.16208	9.01455	9.15886		10.1769	10.0181	10.1735		11.1917
									1.54418	1.53745	1.54369		2.05214	2.02719	2.05143		3.0672	3.01377	3.06609		4.08342	4.00835	4.08188		5.09988	5.00668	5.09797		6.11568	6.0067	6.11369		7.13138	7.00807	7.129		8.14696	8.01034	8.14405		9.1621	9.01308	9.15887		10.177	10.0165	10.1735		11.1917
									1.54418	1.53702	1.5437		2.05215	2.02667	2.05143		3.06721	3.01311	3.06609		4.08343	4.00753	4.08189		5.09989	5.00573	5.09798		6.11568	6.00561	6.1137		7.13139	7.00686	7.12901		8.14696	8.009	8.14406		9.16211	9.01161	9.15888		10.177	10.0149	10.1735		11.1917
									1.54418	1.53658	1.5437		2.05215	2.02614	2.05144		3.06721	3.01245	3.0661		4.08343	4.00673	4.08189		5.0999	5.00479	5.09799		6.11569	6.00453	6.11371		7.1314	7.00566	7.12902		8.14698	8.00766	8.14407		9.16212	9.01014	9.15889		10.177	10.0133	10.1735		11.1917
									1.54419	1.53615	1.5437		2.05215	2.02561	2.05144		3.06722	3.01179	3.0661		4.08344	4.00592	4.0819		5.0999	5.00385	5.098		6.1157	6.00346	6.11372		7.1314	7.00445	7.12903		8.14699	8.00633	8.14408		9.16213	9.00868	9.15891		10.177	10.0117	10.1735		11.1917
									1.54419	1.53572	1.54371		2.05216	2.02509	2.05144		3.06722	3.01113	3.06611		4.08344	4.00512	4.0819		5.09991	5.00292	5.098		6.11571	6.00238	6.11373		7.13141	7.00325	7.12904		8.147	8.005	8.14409		9.16214	9.00722	9.15892		10.177	10.0102	10.1735		11.1917
									1.54419	1.53529	1.54371		2.05216	2.02457	2.05145		3.06723	3.01048	3.06611		4.08345	4.00432	4.08191		5.09992	5.00198	5.09801		6.11571	6.00131	6.11373		7.13142	7.00206	7.12905		8.147	8.00368	8.1441		9.16215	9.00576	9.15893		10.177	10.0086	10.1735		11.1918
									1.5442	1.53486	1.54371		2.05217	2.02405	2.05145		3.06723	3.00982	3.06612		4.08345	4.00352	4.08192		5.09992	5.00105	5.09801		6.11572	6.00024	6.11374		7.13143	7.00087	7.12906		8.14701	8.00236	8.14411		9.16216	9.00431	9.15894		10.177	10.007	10.1735		11.1918
									1.5442	1.53443	1.54371		2.05217	2.02353	2.05145		3.06724	3.00917	3.06612		4.08346	4.00273	4.08192		5.09993	5.00012	5.09802		6.11573	5.99918	6.11375		7.13144	6.99968	7.12907		8.14702	8.00104	8.14412		9.16217	9.00286	9.15895		10.177	10.0055	10.1736		11.1918
									1.5442	1.53401	1.54372		2.05217	2.02302	2.05145		3.06724	3.00853	3.06613		4.08347	4.00195	4.08193		5.09994	4.99919	5.09803		6.11574	5.99812	6.11376		7.13145	6.99849	7.12908		8.14703	7.99974	8.14413		9.16218	9.00143	9.15896		10.1771	10.004	10.1736		11.1918
									1.54421	1.53358	1.54372		2.05218	2.02251	2.05146		3.06725	3.00789	3.06613		4.08347	4.00116	4.08193		5.09994	4.99827	5.09803		6.11574	5.99707	6.11376		7.13145	6.99732	7.12908		8.14704	7.99843	8.14414		9.1622	9	9.15897		10.1771	10.0024	10.1736		11.1918
									1.54421	1.53316	1.54372		2.05218	2.022	2.05146		3.06725	3.00725	3.06613		4.08348	4.00038	4.08194		5.09995	4.99735	5.09804		6.11575	5.99603	6.11377		7.13146	6.99614	7.12909		8.14705	7.99713	8.14415		9.16221	8.99858	9.15898		10.1771	10.0009	10.1736		11.1918
									1.54421	1.53274	1.54373		2.05218	2.02149	2.05147		3.06725	3.00661	3.06614		4.08348	3.9996	4.08195		5.09996	4.99644	5.09805		6.11576	5.99499	6.11378		7.13147	6.99497	7.1291		8.14706	7.99583	8.14416		9.16221	8.99717	9.15899		10.1771	9.99936	10.1736		11.1918
									1.54421	1.53232	1.54373		2.05219	2.02098	2.05147		3.06726	3.00598	3.06614		4.08349	3.99883	4.08195		5.09996	4.99552	5.09805		6.11577	5.99395	6.11379		7.13148	6.9938	7.12911		8.14707	7.99454	8.14417		9.16222	8.99576	9.159		10.1771	9.99783	10.1736		11.1918
									1.54422	1.5319	1.54373		2.05219	2.02048	2.05147		3.06726	3.00534	3.06615		4.0835	3.99806	4.08196		5.09997	4.99462	5.09806		6.11577	5.99292	6.11379		7.13149	6.99263	7.12912		8.14708	7.99325	8.14418		9.16224	8.99435	9.15901		10.1771	9.99631	10.1736		11.1919
									1.54422	1.53147	1.54374		2.05219	2.01997	2.05148		3.06727	3.00472	3.06615		4.0835	3.99729	4.08196		5.09997	4.99372	5.09807		6.11578	5.99188	6.1138		7.13149	6.99147	7.12913		8.14709	7.99197	8.14419		9.16224	8.99296	9.15902		10.1771	9.99479	10.1736		11.1919
									1.54422	1.53106	1.54374		2.0522	2.01947	2.05148		3.06727	3.00409	3.06616		4.0835	3.99652	4.08197		5.09998	4.99282	5.09807		6.11579	5.99085	6.11381		7.1315	6.99032	7.12913		8.1471	7.99069	8.1442		9.16225	8.99157	9.15903		10.1771	9.99327	10.1736		11.1919
									1.54422	1.53064	1.54374		2.0522	2.01897	2.05148		3.06727	3.00347	3.06616		4.08351	3.99576	4.08197		5.09999	4.99193	5.09808		6.1158	5.98982	6.11381		7.13151	6.98917	7.12914		8.14711	7.98942	8.1442		9.16226	8.99018	9.15904		10.1771	9.99175	10.1737		11.1919
									1.54423	1.53023	1.54374		2.0522	2.01848	2.05149		3.06728	3.00285	3.06616		4.08351	3.99501	4.08198		5.09999	4.99104	5.09808		6.1158	5.9888	6.11382		7.13152	6.98803	7.12915		8.14712	7.98815	8.14421		9.16227	8.9888	9.15905		10.1772	9.99024	10.1737		11.1919
									1.54423	1.52981	1.54374		2.0522	2.01798	2.05149		3.06728	3.00223	3.06617		4.08352	3.99425	4.08198		5.1	4.99015	5.09809		6.11581	5.98778	6.11383		7.13152	6.98688	7.12916		8.14712	7.98689	8.14422		9.16229	8.98742	9.15906		10.1772	9.98873	10.1737		11.1919
									1.54423	1.5294	1.54375		2.05221	2.01749	2.05149		3.06729	3.00162	3.06617		4.08352	3.9935	4.08199		5.10001	4.98927	5.0981		6.11581	5.98676	6.11383		7.13153	6.98574	7.12916		8.14713	7.98562	8.14423		9.16229	8.98605	9.15907		10.1772	9.98723	10.1737		11.1919
									1.54424	1.52899	1.54375		2.05221	2.017	2.0515		3.06729	3.00101	3.06617		4.08353	3.99276	4.08199		5.10001	4.9884	5.0981		6.11582	5.98575	6.11384		7.13154	6.98461	7.12917		8.14714	7.98437	8.14424		9.1623	8.98468	9.15908		10.1772	9.98573	10.1737		11.1919
									1.54424	1.52858	1.54375		2.05221	2.0165	2.0515		3.0673	3.0004	3.06618		4.08353	3.99201	4.082		5.10002	4.98752	5.09811		6.11583	5.98474	6.11385		7.13155	6.98348	7.12918		8.14715	7.98312	8.14425		9.16231	8.98331	9.15909		10.1772	9.98423	10.1737		11.1919
									1.54424	1.52817	1.54376		2.05222	2.01602	2.0515		3.0673	2.99979	3.06618		4.08354	3.99127	4.082		5.10002	4.98665	5.09811		6.11583	5.98374	6.11385		7.13155	6.98235	7.12919		8.14716	7.98187	8.14425		9.16232	8.98194	9.1591		10.1772	9.98274	10.1737		11.192
									1.54424	1.52777	1.54376		2.05222	2.01554	2.0515		3.0673	2.99919	3.06619		4.08354	3.99053	4.082		5.10003	4.98578	5.09812		6.11584	5.98275	6.11386		7.13156	6.98123	7.12919		8.14717	7.98063	8.14426		9.16233	8.98058	9.15911		10.1772	9.98126	10.1737		11.192
									1.54425	1.52736	1.54376		2.05222	2.01505	2.05151		3.06731	2.99858	3.06619		4.08355	3.9898	4.08201		5.10003	4.98491	5.09812		6.11585	5.98177	6.11387		7.13157	6.98012	7.1292		8.14718	7.9794	8.14427		9.16234	8.97922	9.15912		10.1772	9.97979	10.1737		11.192
									1.54425	1.52695	1.54376		2.05223	2.01457	2.05151		3.06731	2.99798	3.0662		4.08355	3.98906	4.08201		5.10004	4.98405	5.09813		6.11585	5.98079	6.11387		7.13158	6.97902	7.12921		8.14718	7.97818	8.14428		9.16235	8.97787	9.15913		10.1772	9.97833	10.1737		11.192
									1.54425	1.52655	1.54377		2.05223	2.0141	2.05151		3.06731	2.99739	3.0662		4.08355	3.98834	4.08202		5.10004	4.98319	5.09814		6.11586	5.97982	6.11388		7.13158	6.97792	7.12922		8.14719	7.97696	8.14428		9.16236	8.97653	9.15914		10.1773	9.97687	10.1738		11.192
									1.54425	1.52615	1.54377		2.05223	2.01362	2.05152		3.06732	2.99679	3.0662		4.08356	3.9876	4.08202		5.10005	4.98233	5.09814		6.11587	5.97886	6.11388		7.13159	6.97682	7.12922		8.1472	7.97574	8.14429		9.16237	8.97519	9.15915		10.1773	9.97541	10.1738		11.192
									1.54426	1.52575	1.54377		2.05224	2.01315	2.05152		3.06732	2.9962	3.06621		4.08356	3.98688	4.08203		5.10006	4.98148	5.09814		6.11587	5.9779	6.11389		7.1316	6.97574	7.12923		8.14721	7.97454	8.1443		9.16238	8.97386	9.15916		10.1773	9.97396	10.1738		11.192
									1.54426	1.52534	1.54377		2.05224	2.01268	2.05152		3.06732	2.99561	3.06621		4.08357	3.98616	4.08203		5.10006	4.98064	5.09815		6.11588	5.97694	6.1139		7.1316	6.97465	7.12924		8.14721	7.97333	8.1443		9.16239	8.97254	9.15916		10.1773	9.97252	10.1738		11.192
									1.54426	1.52495	1.54378		2.05224	2.01221	2.05152		3.06733	2.99502	3.06621		4.08357	3.98543	4.08204		5.10007	4.97979	5.09816		6.11589	5.97598	6.1139		7.13161	6.97357	7.12925		8.14722	7.97213	8.14431		9.16239	8.97122	9.15917		10.1773	9.97108	10.1738		11.192
									1.54426	1.52455	1.54378		2.05225	2.01174	2.05153		3.06733	2.99443	3.06622		4.08358	3.98472	4.08204		5.10007	4.97895	5.09816		6.11589	5.97502	6.11391		7.13162	6.97249	7.12925		8.14723	7.97093	8.14432		9.1624	8.9699	9.15918		10.1773	9.96966	10.1738		11.192
									1.54427	1.52415	1.54378		2.05225	2.01127	2.05153		3.06734	2.99385	3.06622		4.08358	3.984	4.08205		5.10008	4.97812	5.09817		6.1159	5.97407	6.11391		7.13162	6.97141	7.12926		8.14724	7.96974	8.14433		9.16241	8.9686	9.15919		10.1773	9.96826	10.1738		11.1921
									1.54427	1.52376	1.54378		2.05225	2.0108	2.05153		3.06734	2.99327	3.06623		4.08359	3.98329	4.08205		5.10008	4.97729	5.09817		6.1159	5.97311	6.11392		7.13163	6.97034	7.12927		8.14724	7.96855	8.14433		9.16242	8.9673	9.1592		10.1773	9.96686	10.1738		11.1921
									1.54427	1.52336	1.54379		2.05225	2.01033	2.05154		3.06734	2.9927	3.06623		4.08359	3.98258	4.08206		5.10009	4.97647	5.09818		6.11591	5.97215	6.11393		7.13164	6.96927	7.12928		8.14725	7.96737	8.14434		9.16243	8.966	9.15921		10.1773	9.96547	10.1738		11.1921
									1.54427	1.52297	1.54379		2.05226	2.00987	2.05154		3.06735	2.99213	3.06623		4.0836	3.98188	4.08206		5.10009	4.97565	5.09818		6.11592	5.9712	6.11393		7.13164	6.9682	7.12929		8.14726	7.96619	8.14435		9.16243	8.96471	9.15922		10.1773	9.96407	10.1738		11.1921
									1.54428	1.52258	1.54379		2.05226	2.00941	2.05154		3.06735	2.99155	3.06623		4.0836	3.98118	4.08206		5.1001	4.97483	5.09819		6.11592	5.97026	6.11394		7.13165	6.96713	7.12929		8.14727	7.96502	8.14436		9.16244	8.96343	9.15922		10.1773	9.96268	10.1738		11.1921
									1.54428	1.52218	1.54379		2.05226	2.00894	2.05154		3.06735	2.99099	3.06624		4.0836	3.98048	4.08207		5.1001	4.97402	5.09819		6.11593	5.96932	6.11394		7.13166	6.96607	7.1293		8.14727	7.96385	8.14437		9.16245	8.96214	9.15923		10.1774	9.96129	10.1738		11.1921
									1.54428	1.52179	1.5438		2.05226	2.00848	2.05155		3.06736	2.99042	3.06624		4.08361	3.97979	4.08207		5.10011	4.97321	5.0982		6.11593	5.96839	6.11395		7.13166	6.96502	7.12931		8.14728	7.96269	8.14437		9.16246	8.96086	9.15924		10.1774	9.95991	10.1739		11.1921
									1.54428	1.5214	1.5438		2.05227	2.00803	2.05155		3.06736	2.98986	3.06625		4.08361	3.9791	4.08207		5.10011	4.9724	5.0982		6.11594	5.96746	6.11395		7.13167	6.96397	7.12931		8.14729	7.96152	8.14438		9.16246	8.95958	9.15925		10.1774	9.95853	10.1739		11.1921
									1.54429	1.52102	1.5438		2.05227	2.00757	2.05155		3.06736	2.9893	3.06625		4.08362	3.97842	4.08208		5.10011	4.97159	5.09821		6.11594	5.96654	6.11396		7.13167	6.96293	7.12932		8.14729	7.96037	8.14439		9.16247	8.95831	9.15926		10.1774	9.95715	10.1739		11.1921
									1.54429	1.52063	1.5438		2.05227	2.00712	2.05156		3.06737	2.98874	3.06625		4.08362	3.97773	4.08208		5.10012	4.97078	5.09821		6.11595	5.96561	6.11397		7.13168	6.9619	7.12933		8.1473	7.95922	8.14439		9.16248	8.95704	9.15926		10.1774	9.95576	10.1739		11.1921
									1.54429	1.52025	1.54381		2.05227	2.00667	2.05156		3.06737	2.98818	3.06626		4.08362	3.97706	4.08209		5.10012	4.96998	5.09822		6.11595	5.9647	6.11397		7.13169	6.96087	7.12933		8.14731	7.95807	8.1444		9.16249	8.95577	9.15927		10.1774	9.95438	10.1739		11.1921
									1.54429	1.51986	1.54381		2.05228	2.00622	2.05156		3.06737	2.98762	3.06626		4.08363	3.97638	4.08209		5.10013	4.96918	5.09822		6.11596	5.9638	6.11398		7.13169	6.95985	7.12934		8.14732	7.95693	8.14441		9.1625	8.95452	9.15928		10.1774	9.953	10.1739		11.1921
									1.54429	1.51948	1.54381		2.05228	2.00578	2.05156		3.06738	2.98707	3.06626		4.08363	3.97571	4.08209		5.10013	4.96838	5.09823		6.11596	5.9629	6.11398		7.1317	6.95883	7.12934		8.14732	7.9558	8.14441		9.1625	8.95327	9.15929		10.1774	9.95163	10.1739		11.1922
									1.5443	1.5191	1.54381		2.05228	2.00534	2.05157		3.06738	2.98652	3.06627		4.08364	3.97505	4.0821		5.10014	4.96759	5.09823		6.11597	5.962	6.11399		7.1317	6.95782	7.12935		8.14733	7.95467	8.14442		9.16251	8.95202	9.15929		10.1774	9.95027	10.1739		11.1922
									1.5443	1.51872	1.54381		2.05229	2.0049	2.05157		3.06738	2.98597	3.06627		4.08364	3.97438	4.0821		5.10014	4.9668	5.09823		6.11597	5.96111	6.11399		7.13171	6.9568	7.12936		8.14733	7.95355	8.14443		9.16252	8.95078	9.1593		10.1774	9.94891	10.1739		11.1922
									1.5443	1.51834	1.54382		2.05229	2.00446	2.05157		3.06739	2.98543	3.06627		4.08364	3.97372	4.08211		5.10015	4.96602	5.09824		6.11598	5.96022	6.114		7.13172	6.95579	7.12936		8.14734	7.95243	8.14443		9.16253	8.94955	9.15931		10.1774	9.94756	10.1739		11.1922
									1.5443	1.51796	1.54382		2.05229	2.00403	2.05157		3.06739	2.98488	3.06628		4.08365	3.97306	4.08211		5.10015	4.96524	5.09824		6.11599	5.95933	6.114		7.13172	6.95479	7.12937		8.14735	7.95132	8.14444		9.16253	8.94834	9.15931		10.1774	9.94622	10.1739		11.1922
									1.54431	1.51758	1.54382		2.05229	2.00359	2.05158		3.06739	2.98434	3.06628		4.08365	3.97241	4.08211		5.10016	4.96446	5.09825		6.11599	5.95844	6.11401		7.13173	6.95379	7.12937		8.14735	7.95021	8.14445		9.16254	8.94712	9.15932		10.1774	9.94488	10.1739		11.1922
									1.54431	1.51721	1.54382		2.0523	2.00316	2.05158		3.0674	2.9838	3.06628		4.08366	3.97175	4.08212		5.10016	4.9637	5.09825		6.11599	5.95755	6.11401		7.13173	6.95279	7.12938		8.14736	7.94911	8.14445		9.16255	8.94592	9.15933		10.1775	9.94356	10.1739		11.1922
									1.54431	1.51683	1.54383		2.0523	2.00273	2.05158		3.0674	2.98326	3.06629		4.08366	3.9711	4.08212		5.10016	4.96294	5.09826		6.116	5.95667	6.11402		7.13174	6.9518	7.12939		8.14736	7.94802	8.14446		9.16255	8.94472	9.15933		10.1775	9.94225	10.174		11.1922
									1.54431	1.51646	1.54383		2.0523	2.0023	2.05158		3.0674	2.98273	3.06629		4.08366	3.97046	4.08213		5.10017	4.96218	5.09826		6.11601	5.9558	6.11402		7.13174	6.95082	7.12939		8.14737	7.94693	8.14446		9.16256	8.94353	9.15934		10.1775	9.94094	10.174		11.1922
									1.54432	1.51608	1.54383		2.0523	2.00188	2.05159		3.0674	2.98219	3.06629		4.08367	3.96981	4.08213		5.10017	4.96143	5.09827		6.11601	5.95493	6.11403		7.13175	6.94983	7.1294		8.14738	7.94584	8.14447		9.16257	8.94234	9.15935		10.1775	9.93963	10.174		11.1922
									1.54432	1.51571	1.54383		2.05231	2.00145	2.05159		3.06741	2.98167	3.0663		4.08367	3.96917	4.08213		5.10018	4.96069	5.09827		6.11601	5.95406	6.11403		7.13176	6.94886	7.1294		8.14738	7.94476	8.14448		9.16257	8.94115	9.15935		10.1775	9.93834	10.174		11.1922
									1.54432	1.51534	1.54383		2.05231	2.00102	2.05159		3.06741	2.98114	3.0663		4.08367	3.96853	4.08214		5.10018	4.95995	5.09828		6.11602	5.9532	6.11404		7.13176	6.94789	7.12941		8.14739	7.94369	8.14448		9.16258	8.93997	9.15936		10.1775	9.93705	10.174		11.1922
									1.54432	1.51498	1.54384		2.05231	2.0006	2.05159		3.06741	2.98061	3.0663		4.08368	3.9679	4.08214		5.10019	4.9592	5.09828		6.11602	5.95234	6.11404		7.13177	6.94693	7.12941		8.14739	7.94262	8.14449		9.16259	8.93879	9.15937		10.1775	9.93577	10.174		11.1923
									1.54432	1.51461	1.54384		2.05231	2.00017	2.05159		3.06742	2.98009	3.0663		4.08368	3.96727	4.08214		5.10019	4.95846	5.09828		6.11603	5.95149	6.11405		7.13177	6.94596	7.12942		8.1474	7.94155	8.14449		9.16259	8.93761	9.15937		10.1775	9.93449	10.174		11.1923
									1.54432	1.51424	1.54384		2.05232	1.99975	2.0516		3.06742	2.97957	3.06631		4.08368	3.96664	4.08215		5.10019	4.95772	5.09829		6.11603	5.95064	6.11405		7.13178	6.94501	7.12942		8.1474	7.94049	8.1445		9.1626	8.93643	9.15938		10.1775	9.93323	10.174		11.1923
									1.54433	1.51388	1.54384		2.05232	1.99933	2.0516		3.06742	2.97905	3.06631		4.08369	3.96602	4.08215		5.1002	4.95699	5.09829		6.11604	5.94979	6.11406		7.13178	6.94405	7.12943		8.14741	7.93943	8.14451		9.16261	8.93526	9.15939		10.1775	9.93197	10.174		11.1923
									1.54433	1.51351	1.54384		2.05232	1.99891	2.0516		3.06743	2.97854	3.06631		4.08369	3.9654	4.08215		5.1002	4.95625	5.0983		6.11604	5.94895	6.11406		7.13179	6.94311	7.12943		8.14742	7.93837	8.14451		9.16261	8.9341	9.15939		10.1775	9.93072	10.174		11.1923
									1.54433	1.51315	1.54385		2.05232	1.9985	2.0516		3.06743	2.97803	3.06632		4.08369	3.96479	4.08216		5.10021	4.95552	5.0983		6.11605	5.94811	6.11407		7.13179	6.94217	7.12944		8.14742	7.93732	8.14452		9.16262	8.93294	9.1594		10.1775	9.92947	10.174		11.1923
									1.54433	1.51279	1.54385		2.05233	1.99809	2.05161		3.06743	2.97752	3.06632		4.0837	3.96418	4.08216		5.10021	4.95479	5.0983		6.11605	5.94729	6.11407		7.1318	6.94123	7.12944		8.14743	7.93627	8.14452		9.16263	8.93178	9.15941		10.1775	9.92822	10.174		11.1923
									1.54434	1.51244	1.54385		2.05233	1.99767	2.05161		3.06744	2.97701	3.06632		4.0837	3.96357	4.08216		5.10021	4.95406	5.09831		6.11606	5.94647	6.11407		7.1318	6.9403	7.12945		8.14743	7.93523	8.14453		9.16263	8.93064	9.15941		10.1775	9.92697	10.174		11.1923
									1.54434	1.51208	1.54385		2.05233	1.99726	2.05161		3.06744	2.97651	3.06633		4.08371	3.96296	4.08216		5.10022	4.95334	5.09831		6.11606	5.94565	6.11408		7.13181	6.93938	7.12946		8.14744	7.93419	8.14453		9.16264	8.9295	9.15942		10.1775	9.92573	10.1741		11.1923
									1.54434	1.51172	1.54385		2.05233	1.99686	2.05161		3.06744	2.97601	3.06633		4.08371	3.96236	4.08217		5.10022	4.95263	5.09832		6.11606	5.94483	6.11408		7.13181	6.93846	7.12946		8.14744	7.93315	8.14454		9.16264	8.92837	9.15943		10.1776	9.92449	10.1741		11.1923
									1.54434	1.51137	1.54386		2.05233	1.99645	2.05162		3.06744	2.97551	3.06633		4.08371	3.96176	4.08217		5.10023	4.95191	5.09832		6.11607	5.94402	6.11409		7.13182	6.93753	7.12947		8.14745	7.93213	8.14454		9.16265	8.92724	9.15943		10.1776	9.92325	10.1741		11.1923
									1.54434	1.51101	1.54386		2.05234	1.99605	2.05162		3.06745	2.97501	3.06633		4.08371	3.96116	4.08218		5.10023	4.9512	5.09832		6.11607	5.9432	6.11409		7.13182	6.93661	7.12947		8.14745	7.93111	8.14455		9.16266	8.92612	9.15944		10.1776	9.92202	10.1741		11.1923
									1.54435	1.51066	1.54386		2.05234	1.99565	2.05162		3.06745	2.97451	3.06634		4.08372	3.96056	4.08218		5.10023	4.9505	5.09833		6.11608	5.94239	6.1141		7.13183	6.9357	7.12948		8.14746	7.93009	8.14455		9.16266	8.925	9.15945		10.1776	9.92079	10.1741		11.1923
									1.54435	1.51031	1.54386		2.05234	1.99525	2.05162		3.06745	2.97402	3.06634		4.08372	3.95996	4.08218		5.10024	4.94979	5.09833		6.11608	5.94158	6.1141		7.13183	6.93478	7.12948		8.14747	7.92908	8.14456		9.16267	8.92389	9.15945		10.1776	9.91957	10.1741		11.1923
									1.54435	1.50996	1.54386		2.05234	1.99485	2.05163		3.06745	2.97353	3.06634		4.08372	3.95937	4.08219		5.10024	4.9491	5.09834		6.11608	5.94077	6.11411		7.13183	6.93387	7.12948		8.14747	7.92807	8.14457		9.16267	8.92279	9.15946		10.1776	9.91835	10.1741		11.1923
									1.54435	1.50961	1.54387		2.05234	1.99446	2.05163		3.06746	2.97304	3.06635		4.08373	3.95877	4.08219		5.10024	4.94841	5.09834		6.11609	5.93997	6.11411		7.13184	6.93298	7.12949		8.14747	7.92707	8.14457		9.16268	8.92169	9.15946		10.1776	9.91714	10.1741		11.1924
									1.54435	1.50926	1.54387		2.05235	1.99406	2.05163		3.06746	2.97255	3.06635		4.08373	3.95818	4.08219		5.10025	4.94771	5.09835		6.11609	5.93917	6.11411		7.13185	6.93208	7.1295		8.14748	7.92607	8.14457		9.16268	8.9206	9.15947		10.1776	9.91593	10.1741		11.1924
									1.54435	1.50892	1.54387		2.05235	1.99367	2.05163		3.06746	2.97206	3.06635		4.08373	3.95759	4.0822		5.10025	4.94703	5.09835		6.1161	5.93838	6.11412		7.13185	6.93119	7.1295		8.14748	7.92508	8.14458		9.16269	8.91952	9.15948		10.1776	9.91474	10.1741		11.1924
									1.54436	1.50857	1.54387		2.05235	1.99328	2.05163		3.06746	2.97158	3.06636		4.08374	3.95701	4.0822		5.10025	4.94634	5.09835		6.1161	5.93759	6.11412		7.13185	6.93031	7.1295		8.14749	7.92409	8.14458		9.1627	8.91844	9.15948		10.1776	9.91355	10.1741		11.1924
									1.54436	1.50822	1.54387		2.05235	1.99289	2.05164		3.06747	2.97109	3.06636		4.08374	3.95642	4.0822		5.10026	4.94566	5.09836		6.11611	5.93681	6.11413		7.13186	6.92943	7.12951		8.14749	7.92311	8.14459		9.1627	8.91736	9.15949		10.1776	9.91237	10.1741		11.1924
									1.54436	1.50788	1.54388		2.05236	1.9925	2.05164		3.06747	2.97061	3.06636		4.08374	3.95584	4.08221		5.10026	4.94498	5.09836		6.11611	5.93602	6.11413		7.13186	6.92856	7.12951		8.1475	7.92213	8.14459		9.16271	8.91629	9.15949		10.1776	9.91119	10.1741		11.1924
									1.54436	1.50754	1.54388		2.05236	1.99211	2.05164		3.06747	2.97014	3.06636		4.08375	3.95526	4.08221		5.10027	4.9443	5.09837		6.11611	5.93525	6.11414		7.13187	6.92769	7.12952		8.1475	7.92116	8.1446		9.16271	8.91522	9.1595		10.1776	9.91003	10.1741		11.1924
									1.54436	1.5072	1.54388		2.05236	1.99173	2.05164		3.06747	2.96966	3.06636		4.08375	3.95469	4.08221		5.10027	4.94362	5.09837		6.11612	5.93448	6.11414		7.13187	6.92682	7.12952		8.14751	7.9202	8.14461		9.16272	8.91415	9.1595		10.1776	9.90887	10.1741		11.1924
									1.54437	1.50685	1.54388		2.05236	1.99134	2.05165		3.06748	2.96919	3.06637		4.08375	3.95412	4.08222		5.10027	4.94295	5.09837		6.11612	5.93371	6.11414		7.13188	6.92596	7.12953		8.14751	7.91924	8.14461		9.16272	8.91308	9.15951		10.1776	9.90771	10.1741		11.1924
									1.54437	1.50652	1.54388		2.05236	1.99096	2.05165		3.06748	2.96872	3.06637		4.08376	3.95355	4.08222		5.10028	4.94228	5.09838		6.11613	5.93295	6.11415		7.13188	6.9251	7.12953		8.14752	7.91828	8.14461		9.16273	8.91202	9.15951		10.1776	9.90656	10.1741		11.1924
									1.54437	1.50618	1.54388		2.05237	1.99058	2.05165		3.06748	2.96826	3.06637		4.08376	3.95298	4.08222		5.10028	4.94161	5.09838		6.11613	5.9322	6.11415		7.13189	6.92424	7.12954		8.14752	7.91733	8.14462		9.16273	8.91097	9.15952		10.1776	9.90541	10.1742		11.1924
									1.54437	1.50584	1.54389		2.05237	1.99021	2.05165		3.06749	2.96779	3.06637		4.08376	3.95242	4.08223		5.10028	4.94095	5.09838		6.11613	5.93145	6.11415		7.13189	6.92339	7.12954		8.14753	7.91639	8.14462		9.16274	8.90991	9.15952		10.1776	9.90428	10.1742		11.1924
									1.54437	1.50551	1.54389		2.05237	1.98983	2.05165		3.06749	2.96733	3.06638		4.08376	3.95186	4.08223		5.10029	4.94029	5.09839		6.11614	5.93071	6.11416		7.1319	6.92255	7.12954		8.14753	7.91545	8.14463		9.16274	8.90887	9.15953		10.1776	9.90314	10.1742		11.1924
									1.54438	1.50517	1.54389		2.05237	1.98946	2.05166		3.06749	2.96687	3.06638		4.08377	3.9513	4.08223		5.10029	4.93963	5.09839		6.11614	5.92997	6.11416		7.1319	6.92171	7.12955		8.14754	7.91451	8.14463		9.16275	8.90783	9.15953		10.1777	9.90201	10.1742		11.1924
									1.54438	1.50484	1.54389		2.05237	1.98908	2.05166		3.06749	2.96642	3.06638		4.08377	3.95075	4.08223		5.10029	4.93898	5.0984		6.11615	5.92923	6.11416		7.1319	6.92088	7.12955		8.14754	7.91357	8.14464		9.16275	8.9068	9.15954		10.1777	9.90089	10.1742		11.1924
									1.54438	1.50451	1.54389		2.05238	1.98871	2.05166		3.0675	2.96596	3.06638		4.08377	3.9502	4.08224		5.1003	4.93833	5.0984		6.11615	5.92849	6.11417		7.13191	6.92005	7.12956		8.14755	7.91264	8.14464		9.16276	8.90578	9.15954		10.1777	9.89978	10.1742		11.1924
									1.54438	1.50418	1.5439		2.05238	1.98835	2.05166		3.0675	2.9655	3.06639		4.08378	3.94965	4.08224		5.1003	4.93768	5.0984		6.11615	5.92776	6.11417		7.13191	6.91922	7.12956		8.14755	7.91171	8.14465		9.16276	8.90476	9.15955		10.1777	9.89867	10.1742		11.1924
									1.54438	1.50385	1.5439		2.05238	1.98798	2.05166		3.0675	2.96505	3.06639		4.08378	3.9491	4.08224		5.1003	4.93704	5.09841		6.11616	5.92703	6.11418		7.13192	6.91839	7.12956		8.14756	7.91079	8.14465		9.16277	8.90375	9.15955		10.1777	9.89757	10.1742		11.1925
									1.54438	1.50353	1.5439		2.05238	1.98761	2.05167		3.0675	2.96461	3.06639		4.08378	3.94855	4.08225		5.10031	4.9364	5.09841		6.11616	5.92631	6.11418		7.13192	6.91757	7.12957		8.14756	7.90988	8.14465		9.16277	8.90274	9.15956		10.1777	9.89648	10.1742		11.1925
									1.54439	1.5032	1.5439		2.05239	1.98725	2.05167		3.0675	2.96416	3.06639		4.08378	3.94801	4.08225		5.10031	4.93577	5.09841		6.11616	5.92558	6.11418		7.13192	6.91674	7.12957		8.14756	7.90896	8.14466		9.16278	8.90175	9.15956		10.1777	9.8954	10.1742		11.1925
									1.54439	1.50288	1.5439		2.05239	1.98689	2.05167		3.06751	2.96371	3.0664		4.08379	3.94747	4.08225		5.10031	4.93515	5.09842		6.11617	5.92485	6.11419		7.13193	6.91593	7.12957		8.14757	7.90806	8.14466		9.16278	8.90076	9.15957		10.1777	9.89432	10.1742		11.1925
									1.54439	1.50255	1.54391		2.05239	1.98653	2.05167		3.06751	2.96327	3.0664		4.08379	3.94693	4.08225		5.10032	4.93452	5.09842		6.11617	5.92413	6.11419		7.13193	6.91511	7.12958		8.14757	7.90715	8.14467		9.16278	8.89977	9.15957		10.1777	9.89324	10.1742		11.1925
									1.54439	1.50223	1.54391		2.05239	1.98617	2.05167		3.06751	2.96283	3.0664		4.08379	3.94639	4.08225		5.10032	4.9339	5.09842		6.11617	5.92342	6.11419		7.13194	6.9143	7.12958		8.14758	7.90625	8.14467		9.16279	8.89879	9.15958		10.1777	9.89216	10.1742		11.1925
									1.54439	1.5019	1.54391		2.05239	1.98581	2.05168		3.06751	2.96239	3.06641		4.08379	3.94586	4.08226		5.10032	4.93329	5.09843		6.11618	5.9227	6.1142		7.13194	6.9135	7.12959		8.14758	7.90536	8.14467		9.16279	8.89782	9.15958		10.1777	9.89108	10.1742		11.1925
									1.54439	1.50158	1.54391		2.05239	1.98545	2.05168		3.06752	2.96195	3.06641		4.0838	3.94533	4.08226		5.10033	4.93267	5.09843		6.11618	5.92199	6.1142		7.13194	6.9127	7.12959		8.14759	7.90447	8.14468		9.1628	8.89686	9.15958		10.1777	9.89	10.1742		11.1925
									1.5444	1.50126	1.54391		2.0524	1.9851	2.05168		3.06752	2.96152	3.06641		4.0838	3.94481	4.08226		5.10033	4.93206	5.09843		6.11618	5.92129	6.1142		7.13195	6.9119	7.12959		8.14759	7.90359	8.14468		9.1628	8.8959	9.15959		10.1777	9.88893	10.1742		11.1925
									1.5444	1.50094	1.54391		2.0524	1.98474	2.05168		3.06752	2.96108	3.06641		4.0838	3.94429	4.08227		5.10033	4.93145	5.09844		6.11619	5.92059	6.11421		7.13195	6.91111	7.1296		8.14759	7.90271	8.14469		9.16281	8.89494	9.15959		10.1777	9.88786	10.1742		11.1925
									1.5444	1.50063	1.54391		2.0524	1.98439	2.05168		3.06752	2.96065	3.06642		4.0838	3.94377	4.08227		5.10033	4.93084	5.09844		6.11619	5.91989	6.11421		7.13195	6.91032	7.1296		8.1476	7.90184	8.14469		9.16281	8.894	9.1596		10.1777	9.8868	10.1743		11.1925
									1.5444	1.50031	1.54392		2.0524	1.98404	2.05169		3.06752	2.96022	3.06642		4.08381	3.94325	4.08228		5.10034	4.93023	5.09844		6.1162	5.91919	6.11421		7.13196	6.90954	7.1296		8.1476	7.90097	8.1447		9.16282	8.89306	9.1596		10.1777	9.88575	10.1743		11.1925
									1.5444	1.5	1.54392		2.0524	1.98369	2.05169		3.06753	2.95979	3.06642		4.08381	3.94273	4.08228		5.10034	4.92962	5.09845		6.1162	5.9185	6.11421		7.13196	6.90876	7.12961		8.1476	7.90011	8.1447		9.16282	8.89212	9.15961		10.1777	9.8847	10.1743		11.1925
									1.54441	1.49968	1.54392		2.0524	1.98334	2.05169		3.06753	2.95936	3.06642		4.08381	3.94222	4.08228		5.10034	4.92902	5.09845		6.1162	5.91781	6.11422		7.13197	6.90798	7.12961		8.14761	7.89925	8.14471		9.16282	8.89119	9.15961		10.1777	9.88366	10.1743		11.1925
									1.54441	1.49937	1.54392		2.05241	1.983	2.05169		3.06753	2.95893	3.06642		4.08382	3.94171	4.08228		5.10035	4.92842	5.09845		6.1162	5.91712	6.11422		7.13197	6.90721	7.12962		8.14761	7.8984	8.14471		9.16283	8.89025	9.15962		10.1777	9.88263	10.1743		11.1925
									1.54441	1.49906	1.54392		2.05241	1.98265	2.05169		3.06754	2.95851	3.06643		4.08382	3.94121	4.08228		5.10035	4.92782	5.09845		6.11621	5.91644	6.11422		7.13197	6.90644	7.12962		8.14762	7.89754	8.14471		9.16283	8.88932	9.15962		10.1777	9.88161	10.1743		11.1925
									1.54441	1.49875	1.54392		2.05241	1.98231	2.0517		3.06754	2.95809	3.06643		4.08382	3.9407	4.08229		5.10035	4.92723	5.09846		6.11621	5.91576	6.11423		7.13198	6.90568	7.12962		8.14762	7.8967	8.14472		9.16284	8.88839	9.15962		10.1778	9.88058	10.1743		11.1925
									1.54441	1.49844	1.54393		2.05241	1.98197	2.0517		3.06754	2.95766	3.06643		4.08382	3.9402	4.08229		5.10035	4.92664	5.09846		6.11622	5.91509	6.11423		7.13198	6.90493	7.12962		8.14762	7.89585	8.14472		9.16284	8.88746	9.15963		10.1778	9.87957	10.1743		11.1925
									1.54441	1.49813	1.54393		2.05241	1.98163	2.0517		3.06754	2.95724	3.06643		4.08383	3.9397	4.08229		5.10036	4.92605	5.09846		6.11622	5.91442	6.11423		7.13199	6.90417	7.12963		8.14763	7.89501	8.14473		9.16285	8.88654	9.15963		10.1778	9.87856	10.1743		11.1926
									1.54442	1.49783	1.54393		2.05242	1.98129	2.0517		3.06754	2.95682	3.06644		4.08383	3.9392	4.08229		5.10036	4.92547	5.09847		6.11622	5.91375	6.11423		7.13199	6.90343	7.12963		8.14763	7.89417	8.14473		9.16285	8.88563	9.15963		10.1778	9.87756	10.1743		11.1926
									1.54442	1.49752	1.54393		2.05242	1.98096	2.0517		3.06754	2.95641	3.06644		4.08383	3.9387	4.08229		5.10036	4.9249	5.09847		6.11623	5.91309	6.11424		7.13199	6.90268	7.12963		8.14763	7.89334	8.14473		9.16285	8.88472	9.15964		10.1778	9.87655	10.1743		11.1926
									1.54442	1.49722	1.54393		2.05242	1.98062	2.0517		3.06755	2.956	3.06644		4.08383	3.9382	4.0823		5.10037	4.92433	5.09847		6.11623	5.91243	6.11424		7.132	6.90194	7.12964		8.14764	7.89251	8.14474		9.16286	8.88381	9.15964		10.1778	9.87556	10.1743		11.1926
									1.54442	1.49692	1.54394		2.05242	1.98029	2.05171		3.06755	2.95559	3.06644		4.08383	3.93771	4.0823		5.10037	4.92376	5.09847		6.11623	5.91178	6.11424		7.132	6.9012	7.12964		8.14764	7.89169	8.14474		9.16286	8.88291	9.15964		10.1778	9.87457	10.1743		11.1926
									1.54442	1.49662	1.54394		2.05242	1.97996	2.05171		3.06755	2.95518	3.06644		4.08384	3.93721	4.0823		5.10037	4.92319	5.09848		6.11623	5.91113	6.11425		7.132	6.90046	7.12965		8.14764	7.89087	8.14475		9.16287	8.88201	9.15965		10.1778	9.87358	10.1743		11.1926
									1.54442	1.49632	1.54394		2.05243	1.97963	2.05171		3.06755	2.95478	3.06645		4.08384	3.93672	4.0823		5.10037	4.92262	5.09848		6.11624	5.91048	6.11425		7.13201	6.89972	7.12965		8.14765	7.89005	8.14475		9.16287	8.88112	9.15965		10.1778	9.8726	10.1743		11.1926
									1.54442	1.49602	1.54394		2.05243	1.9793	2.05171		3.06756	2.95437	3.06645		4.08384	3.93624	4.08231		5.10038	4.92206	5.09848		6.11624	5.90983	6.11425		7.13201	6.89899	7.12965		8.14765	7.88924	8.14475		9.16287	8.88023	9.15966		10.1778	9.87162	10.1743		11.1926
									1.54443	1.49572	1.54394		2.05243	1.97898	2.05171		3.06756	2.95397	3.06645		4.08384	3.93575	4.08231		5.10038	4.9215	5.09849		6.11624	5.90919	6.11426		7.13201	6.89826	7.12965		8.14766	7.88843	8.14476		9.16288	8.87934	9.15966		10.1778	9.87064	10.1743		11.1926
									1.54443	1.49542	1.54394		2.05243	1.97865	2.05172		3.06756	2.95357	3.06645		4.08385	3.93527	4.08231		5.10038	4.92094	5.09849		6.11625	5.90855	6.11426		7.13201	6.89754	7.12966		8.14766	7.88763	8.14476		9.16288	8.87846	9.15966		10.1778	9.86967	10.1743		11.1926
									1.54443	1.49512	1.54394		2.05243	1.97833	2.05172		3.06756	2.95318	3.06645		4.08385	3.93479	4.08231		5.10039	4.92038	5.09849		6.11625	5.90791	6.11426		7.13202	6.89682	7.12966		8.14766	7.88683	8.14476		9.16288	8.87759	9.15967		10.1778	9.86871	10.1743		11.1926
									1.54443	1.49483	1.54395		2.05244	1.978	2.05172		3.06757	2.95278	3.06646		4.08385	3.93431	4.08232		5.10039	4.91983	5.09849		6.11625	5.90728	6.11426		7.13202	6.89611	7.12966		8.14767	7.88603	8.14477		9.16289	8.87672	9.15967		10.1778	9.86776	10.1743		11.1926
									1.54443	1.49453	1.54395		2.05244	1.97768	2.05172		3.06757	2.95239	3.06646		4.08385	3.93384	4.08232		5.10039	4.91928	5.09849		6.11625	5.90664	6.11427		7.13202	6.8954	7.12967		8.14767	7.88525	8.14477		9.16289	8.87586	9.15967		10.1778	9.86681	10.1743		11.1926
									1.54443	1.49424	1.54395		2.05244	1.97736	2.05172		3.06757	2.95199	3.06646		4.08386	3.93337	4.08232		5.10039	4.91873	5.0985		6.11626	5.90602	6.11427		7.13203	6.8947	7.12967		8.14767	7.88446	8.14477		9.16289	8.875	9.15968		10.1778	9.86587	10.1743		11.1926
									1.54444	1.49395	1.54395		2.05244	1.97704	2.05172		3.06757	2.9516	3.06646		4.08386	3.9329	4.08232		5.1004	4.91818	5.0985		6.11626	5.90539	6.11427		7.13203	6.89399	7.12967		8.14768	7.88368	8.14477		9.1629	8.87414	9.15968		10.1778	9.86494	10.1743		11.1926
									1.54444	1.49366	1.54395		2.05244	1.97672	2.05172		3.06757	2.95121	3.06647		4.08386	3.93243	4.08233		5.1004	4.91764	5.0985		6.11626	5.90477	6.11428		7.13203	6.8933	7.12968		8.14768	7.88291	8.14478		9.1629	8.87328	9.15968		10.1778	9.86401	10.1744		11.1926
									1.54444	1.49337	1.54395		2.05244	1.9764	2.05173		3.06758	2.95083	3.06647		4.08386	3.93197	4.08233		5.1004	4.91709	5.0985		6.11627	5.90415	6.11428		7.13204	6.8926	7.12968		8.14768	7.88213	8.14478		9.1629	8.87243	9.15969		10.1778	9.86309	10.1744		11.1926
									1.54444	1.49308	1.54396		2.05245	1.97609	2.05173		3.06758	2.95044	3.06647		4.08387	3.93151	4.08233		5.1004	4.91655	5.09851		6.11627	5.90354	6.11428		7.13204	6.89191	7.12968		8.14769	7.88136	8.14479		9.16291	8.87158	9.15969		10.1778	9.86217	10.1744		11.1926
									1.54444	1.49279	1.54396		2.05245	1.97577	2.05173		3.06758	2.95006	3.06647		4.08387	3.93105	4.08233		5.10041	4.91602	5.09851		6.11627	5.90292	6.11428		7.13204	6.89122	7.12968		8.14769	7.88059	8.14479		9.16291	8.87073	9.1597		10.1778	9.86125	10.1744		11.1926
									1.54444	1.49251	1.54396		2.05245	1.97546	2.05173		3.06758	2.94967	3.06647		4.08387	3.93059	4.08234		5.10041	4.91549	5.09851		6.11627	5.90232	6.11429		7.13205	6.89053	7.12969		8.14769	7.87982	8.14479		9.16291	8.86989	9.1597		10.1778	9.86034	10.1744		11.1926
									1.54445	1.49222	1.54396		2.05245	1.97515	2.05173		3.06758	2.94929	3.06648		4.08387	3.93013	4.08234		5.10041	4.91496	5.09851		6.11628	5.90171	6.11429		7.13205	6.88985	7.12969		8.1477	7.87906	8.1448		9.16292	8.86905	9.1597		10.1778	9.85943	10.1744		11.1926
									1.54445	1.49194	1.54396		2.05245	1.97484	2.05174		3.06758	2.94891	3.06648		4.08387	3.92968	4.08234		5.10041	4.91443	5.09852		6.11628	5.90111	6.11429		7.13205	6.88917	7.12969		8.1477	7.8783	8.1448		9.16292	8.86821	9.15971		10.1778	9.85852	10.1744		11.1926
									1.54445	1.49166	1.54396		2.05245	1.97453	2.05174		3.06759	2.94853	3.06648		4.08387	3.92923	4.08234		5.10042	4.9139	5.09852		6.11628	5.90052	6.1143		7.13206	6.88849	7.1297		8.1477	7.87755	8.1448		9.16292	8.86738	9.15971		10.1778	9.85761	10.1744		11.1926
									1.54445	1.49138	1.54397		2.05246	1.97422	2.05174		3.06759	2.94816	3.06648		4.08388	3.92878	4.08234		5.10042	4.91338	5.09852		6.11629	5.89992	6.1143		7.13206	6.88783	7.1297		8.14771	7.87679	8.14481		9.16293	8.86655	9.15972		10.1778	9.85671	10.1744		11.1926
									1.54445	1.4911	1.54397		2.05246	1.97392	2.05174		3.06759	2.94778	3.06648		4.08388	3.92833	4.08235		5.10042	4.91286	5.09852		6.11629	5.89933	6.1143		7.13206	6.88716	7.1297		8.14771	7.87605	8.14481		9.16293	8.86573	9.15972		10.1778	9.85581	10.1744		11.1926
									1.54445	1.49082	1.54397		2.05246	1.97362	2.05174		3.06759	2.94741	3.06649		4.08388	3.92789	4.08235		5.10042	4.91235	5.09853		6.11629	5.89873	6.1143		7.13207	6.8865	7.12971		8.14771	7.87531	8.14482		9.16293	8.86492	9.15972		10.1779	9.85492	10.1744		11.1927
									1.54445	1.49054	1.54397		2.05246	1.97332	2.05174		3.06759	2.94704	3.06649		4.08389	3.92745	4.08235		5.10043	4.91184	5.09853		6.11629	5.89815	6.11431		7.13207	6.88584	7.12971		8.14772	7.87457	8.14482		9.16293	8.86411	9.15972		10.1779	9.85403	10.1744		11.1927
									1.54446	1.49027	1.54397		2.05246	1.97302	2.05175		3.0676	2.94667	3.06649		4.08389	3.927	4.08235		5.10043	4.91133	5.09853		6.1163	5.89756	6.11431		7.13207	6.88518	7.12971		8.14772	7.87385	8.14483		9.16294	8.86331	9.15973		10.1779	9.85315	10.1744		11.1927
									1.54446	1.48999	1.54397		2.05246	1.97272	2.05175		3.0676	2.94631	3.06649		4.08389	3.92657	4.08236		5.10043	4.91082	5.09853		6.1163	5.89698	6.11431		7.13208	6.88453	7.12971		8.14772	7.87312	8.14483		9.16294	8.86252	9.15973		10.1779	9.85227	10.1744		11.1927
									1.54446	1.48972	1.54397		2.05247	1.97242	2.05175		3.0676	2.94594	3.06649		4.08389	3.92613	4.08236		5.10043	4.91032	5.09853		6.1163	5.8964	6.11432		7.13208	6.88388	7.12972		8.14773	7.8724	8.14483		9.16295	8.86172	9.15973		10.1779	9.8514	10.1744		11.1927
									1.54446	1.48944	1.54398		2.05247	1.97213	2.05175		3.0676	2.94557	3.0665		4.0839	3.9257	4.08236		5.10044	4.90981	5.09853		6.1163	5.89583	6.11432		7.13208	6.88323	7.12972		8.14773	7.87169	8.14484		9.16295	8.86094	9.15974		10.1779	9.85053	10.1744		11.1927
									1.54446	1.48917	1.54398		2.05247	1.97184	2.05175		3.0676	2.94521	3.0665		4.0839	3.92527	4.08236		5.10044	4.90931	5.09854		6.11631	5.89525	6.11432		7.13208	6.88259	7.12972		8.14773	7.87098	8.14484		9.16295	8.86016	9.15974		10.1779	9.84966	10.1744		11.1927
									1.54446	1.4889	1.54398		2.05247	1.97154	2.05175		3.06761	2.94485	3.0665		4.0839	3.92484	4.08237		5.10044	4.90882	5.09854		6.11631	5.89468	6.11432		7.13209	6.88195	7.12973		8.14774	7.87028	8.14485		9.16295	8.85938	9.15974		10.1779	9.8488	10.1744		11.1927
									1.54446	1.48863	1.54398		2.05247	1.97125	2.05176		3.06761	2.94449	3.0665		4.0839	3.92441	4.08237		5.10044	4.90832	5.09854		6.11631	5.89412	6.11433		7.13209	6.88131	7.12973		8.14774	7.86957	8.14485		9.16296	8.85861	9.15975		10.1779	9.84794	10.1744		11.1927
									1.54447	1.48836	1.54398		2.05247	1.97096	2.05176		3.06761	2.94413	3.0665		4.0839	3.92399	4.08237		5.10044	4.90783	5.09854		6.11632	5.89355	6.11433		7.13209	6.88068	7.12973		8.14774	7.86887	8.14485		9.16296	8.85784	9.15975		10.1779	9.84709	10.1744		11.1927
									1.54447	1.48809	1.54398		2.05247	1.97067	2.05176		3.06761	2.94378	3.06651		4.08391	3.92356	4.08237		5.10044	4.90733	5.09854		6.11632	5.89299	6.11433		7.13209	6.88004	7.12974		8.14775	7.86817	8.14486		9.16296	8.85707	9.15975		10.1779	9.84625	10.1744		11.1927
									1.54447	1.48783	1.54398		2.05248	1.97039	2.05176		3.06761	2.94342	3.06651		4.08391	3.92315	4.08237		5.10045	4.90685	5.09855		6.11632	5.89243	6.11433		7.1321	6.87942	7.12974		8.14775	7.86746	8.14486		9.16297	8.85631	9.15976		10.1779	9.8454	10.1744		11.1927
									1.54447	1.48756	1.54399		2.05248	1.9701	2.05176		3.06762	2.94307	3.06651		4.08391	3.92273	4.08238		5.10045	4.90636	5.09855		6.11632	5.89187	6.11433		7.1321	6.87879	7.12974		8.14775	7.86677	8.14486		9.16297	8.85555	9.15976		10.1779	9.84457	10.1744		11.1927
									1.54447	1.4873	1.54399		2.05248	1.96982	2.05176		3.06762	2.94272	3.06651		4.08391	3.92232	4.08238		5.10045	4.90588	5.09855		6.11632	5.89132	6.11434		7.1321	6.87817	7.12974		8.14775	7.86607	8.14487		9.16297	8.8548	9.15976		10.1779	9.84375	10.1744		11.1927
									1.54447	1.48703	1.54399		2.05248	1.96953	2.05177		3.06762	2.94237	3.06651		4.08391	3.9219	4.08238		5.10046	4.9054	5.09855		6.11633	5.89077	6.11434		7.13211	6.87754	7.12974		8.14776	7.86538	8.14487		9.16298	8.85404	9.15976		10.1779	9.84292	10.1744		11.1927
									1.54448	1.48677	1.54399		2.05248	1.96925	2.05177		3.06762	2.94203	3.06651		4.08391	3.92149	4.08238		5.10046	4.90491	5.09856		6.11633	5.89022	6.11434		7.13211	6.87692	7.12975		8.14776	7.86469	8.14488		9.16298	8.85329	9.15977		10.1779	9.84211	10.1744		11.1927
									1.54448	1.48651	1.54399		2.05248	1.96897	2.05177		3.06762	2.94168	3.06652		4.08392	3.92108	4.08238		5.10046	4.90444	5.09856		6.11633	5.88968	6.11435		7.13211	6.87631	7.12975		8.14776	7.864	8.14488		9.16299	8.85254	9.15977		10.1779	9.84129	10.1744		11.1927
									1.54448	1.48624	1.54399		2.05249	1.96869	2.05177		3.06763	2.94134	3.06652		4.08392	3.92067	4.08239		5.10046	4.90396	5.09856		6.11634	5.88913	6.11435		7.13211	6.8757	7.12975		8.14777	7.86332	8.14488		9.16299	8.85179	9.15977		10.1779	9.84048	10.1744		11.1927
									1.54448	1.48598	1.544		2.05249	1.96842	2.05177		3.06763	2.94099	3.06652		4.08392	3.92027	4.08239		5.10046	4.90349	5.09856		6.11634	5.88859	6.11435		7.13212	6.87509	7.12976		8.14777	7.86264	8.14488		9.16299	8.85105	9.15978		10.1779	9.83968	10.1744		11.1927
									1.54448	1.48572	1.544		2.05249	1.96814	2.05177		3.06763	2.94065	3.06652		4.08392	3.91986	4.08239		5.10047	4.90301	5.09856		6.11634	5.88806	6.11435		7.13212	6.87448	7.12976		8.14777	7.86196	8.14489		9.163	8.85031	9.15978		10.1779	9.83887	10.1745		11.1927
									1.54448	1.48547	1.544		2.05249	1.96786	2.05178		3.06763	2.94031	3.06653		4.08392	3.91946	4.08239		5.10047	4.90254	5.09857		6.11634	5.88752	6.11435		7.13212	6.87388	7.12976		8.14777	7.86129	8.14489		9.163	8.84957	9.15978		10.1779	9.83807	10.1745		11.1927
									1.54448	1.48521	1.544		2.05249	1.96759	2.05178		3.06763	2.93998	3.06653		4.08393	3.91906	4.08239		5.10047	4.90208	5.09857		6.11635	5.88699	6.11436		7.13212	6.87329	7.12976		8.14778	7.86063	8.14489		9.163	8.84885	9.15979		10.1779	9.83727	10.1745		11.1927
									1.54448	1.48495	1.544		2.05249	1.96732	2.05178		3.06764	2.93964	3.06653		4.08393	3.91866	4.08239		5.10047	4.90161	5.09857		6.11635	5.88647	6.11436		7.13213	6.87269	7.12976		8.14778	7.85996	8.14489		9.163	8.84812	9.15979		10.1779	9.83648	10.1745		11.1927
									1.54449	1.4847	1.544		2.0525	1.96704	2.05178		3.06764	2.9393	3.06653		4.08393	3.91826	4.0824		5.10048	4.90115	5.09857		6.11635	5.88594	6.11436		7.13213	6.87209	7.12977		8.14779	7.8593	8.1449		9.16301	8.8474	9.15979		10.1779	9.83568	10.1745		11.1927
									1.54449	1.48445	1.544		2.0525	1.96677	2.05178		3.06764	2.93897	3.06653		4.08394	3.91787	4.0824		5.10048	4.90069	5.09858		6.11635	5.88542	6.11437		7.13213	6.87151	7.12977		8.14779	7.85866	8.1449		9.16301	8.84668	9.1598		10.1779	9.83489	10.1745		11.1927
									1.54449	1.48419	1.54401		2.0525	1.96651	2.05178		3.06764	2.93864	3.06654		4.08394	3.91748	4.0824		5.10048	4.90023	5.09858		6.11636	5.8849	6.11437		7.13213	6.87092	7.12977		8.14779	7.85801	8.1449		9.16301	8.84596	9.1598		10.1779	9.83411	10.1745		11.1927
									1.54449	1.48394	1.54401		2.0525	1.96624	2.05179		3.06764	2.93831	3.06654		4.08394	3.91708	4.0824		5.10048	4.89977	5.09858		6.11636	5.88438	6.11437		7.13213	6.87033	7.12977		8.1478	7.85737	8.14491		9.16301	8.84525	9.1598		10.1779	9.83333	10.1745		11.1927
									1.54449	1.48369	1.54401		2.0525	1.96597	2.05179		3.06764	2.93798	3.06654		4.08394	3.9167	4.08241		5.10048	4.89932	5.09858		6.11636	5.88387	6.11437		7.13214	6.86975	7.12978		8.1478	7.85674	8.14491		9.16302	8.84455	9.15981		10.1779	9.83255	10.1745		11.1927
									1.54449	1.48345	1.54401		2.0525	1.96571	2.05179		3.06765	2.93766	3.06654		4.08394	3.91631	4.08241		5.10048	4.89887	5.09858		6.11636	5.88335	6.11437		7.13214	6.86918	7.12978		8.1478	7.85611	8.14491		9.16302	8.84384	9.15981		10.1779	9.83178	10.1745		11.1927
									1.54449	1.4832	1.54401		2.05251	1.96544	2.05179		3.06765	2.93733	3.06654		4.08394	3.91593	4.08241		5.10049	4.89842	5.09858		6.11637	5.88284	6.11438		7.13214	6.8686	7.12978		8.1478	7.85548	8.14491		9.16302	8.84315	9.15981		10.1779	9.83102	10.1745		11.1927
									1.5445	1.48295	1.54401		2.05251	1.96518	2.05179		3.06765	2.93701	3.06654		4.08395	3.91554	4.08241		5.10049	4.89798	5.09859		6.11637	5.88232	6.11438		7.13215	6.86803	7.12978		8.1478	7.85486	8.14492		9.16303	8.84246	9.15982		10.1779	9.83026	10.1745		11.1927
									1.5445	1.48271	1.54401		2.05251	1.96491	2.05179		3.06765	2.93669	3.06655		4.08395	3.91516	4.08242		5.10049	4.89754	5.09859		6.11637	5.88182	6.11438		7.13215	6.86745	7.12979		8.14781	7.85424	8.14492		9.16303	8.84178	9.15982		10.178	9.8295	10.1745		11.1927
									1.5445	1.48246	1.54401		2.05251	1.96465	2.05179		3.06765	2.93637	3.06655		4.08395	3.91479	4.08242		5.10049	4.8971	5.09859		6.11637	5.88131	6.11438		7.13215	6.86689	7.12979		8.14781	7.85362	8.14492		9.16303	8.84109	9.15982		10.178	9.82876	10.1745		11.1928
									1.5445	1.48222	1.54402		2.05251	1.96439	2.05179		3.06765	2.93605	3.06655		4.08395	3.91441	4.08242		5.1005	4.89667	5.09859		6.11637	5.88081	6.11439		7.13215	6.86632	7.12979		8.14781	7.853	8.14492		9.16303	8.84041	9.15983		10.178	9.82802	10.1745		11.1928
									1.5445	1.48198	1.54402		2.05251	1.96413	2.0518		3.06766	2.93574	3.06655		4.08396	3.91404	4.08242		5.1005	4.89624	5.09859		6.11638	5.88031	6.11439		7.13216	6.86576	7.12979		8.14782	7.85238	8.14493		9.16304	8.83974	9.15983		10.178	9.82728	10.1745		11.1928
									1.5445	1.48174	1.54402		2.05252	1.96387	2.0518		3.06766	2.93542	3.06655		4.08396	3.91366	4.08243		5.1005	4.89581	5.0986		6.11638	5.87981	6.11439		7.13216	6.86519	7.1298		8.14782	7.85176	8.14493		9.16304	8.83907	9.15983		10.178	9.82654	10.1745		11.1928
									1.5445	1.4815	1.54402		2.05252	1.96361	2.0518		3.06766	2.93511	3.06656		4.08396	3.91329	4.08243		5.1005	4.89538	5.0986		6.11638	5.87931	6.11439		7.13216	6.86464	7.1298		8.14782	7.85115	8.14493		9.16304	8.8384	9.15983		10.178	9.82581	10.1745		11.1928
									1.54451	1.48126	1.54402		2.05252	1.96335	2.0518		3.06766	2.9348	3.06656		4.08396	3.91292	4.08243		5.10051	4.89496	5.0986		6.11638	5.87882	6.1144		7.13216	6.86409	7.1298		8.14782	7.85054	8.14494		9.16305	8.83773	9.15984		10.178	9.82508	10.1745		11.1928
									1.54451	1.48102	1.54402		2.05252	1.9631	2.0518		3.06766	2.93449	3.06656		4.08396	3.91255	4.08243		5.10051	4.89453	5.0986		6.11639	5.87833	6.1144		7.13217	6.86355	7.12981		8.14783	7.84993	8.14494		9.16305	8.83706	9.15984		10.178	9.82435	10.1745		11.1928
									1.54451	1.48078	1.54402		2.05252	1.96284	2.0518		3.06766	2.93418	3.06656		4.08397	3.91219	4.08243		5.10051	4.89411	5.0986		6.11639	5.87784	6.1144		7.13217	6.86301	7.12981		8.14783	7.84933	8.14494		9.16305	8.83639	9.15984		10.178	9.82363	10.1745		11.1928
									1.54451	1.48054	1.54402		2.05252	1.96259	2.0518		3.06767	2.93387	3.06656		4.08397	3.91182	4.08243		5.10051	4.89368	5.09861		6.11639	5.87736	6.1144		7.13217	6.86246	7.12981		8.14783	7.84873	8.14494		9.16305	8.83573	9.15984		10.178	9.82291	10.1745		11.1928
									1.54451	1.4803	1.54403		2.05252	1.96234	2.05181		3.06767	2.93356	3.06656		4.08397	3.91145	4.08243		5.10051	4.89326	5.09861		6.11639	5.87688	6.1144		7.13217	6.86193	7.12981		8.14783	7.84813	8.14495		9.16306	8.83507	9.15985		10.178	9.82219	10.1745		11.1928
									1.54451	1.48007	1.54403		2.05253	1.96208	2.05181		3.06767	2.93326	3.06656		4.08397	3.91109	4.08243		5.10052	4.89284	5.09861		6.11639	5.8764	6.11441		7.13218	6.86139	7.12981		8.14784	7.84754	8.14495		9.16306	8.83442	9.15985		10.178	9.82146	10.1745		11.1928
									1.54451	1.47984	1.54403		2.05253	1.96183	2.05181		3.06767	2.93295	3.06657		4.08397	3.91073	4.08244		5.10052	4.89242	5.09861		6.1164	5.87593	6.11441		7.13218	6.86085	7.12982		8.14784	7.84694	8.14495		9.16306	8.83377	9.15985		10.178	9.82075	10.1745		11.1928
									1.54452	1.4796	1.54403		2.05253	1.96158	2.05181		3.06767	2.93265	3.06657		4.08397	3.91037	4.08244		5.10052	4.89201	5.09861		6.1164	5.87546	6.11441		7.13218	6.86032	7.12982		8.14784	7.84636	8.14495		9.16307	8.83312	9.15985		10.178	9.82004	10.1745		11.1928
									1.54452	1.47937	1.54403		2.05253	1.96134	2.05181		3.06767	2.93235	3.06657		4.08397	3.91001	4.08244		5.10052	4.89159	5.09861		6.1164	5.87499	6.11441		7.13218	6.85979	7.12982		8.14785	7.84577	8.14496		9.16307	8.83248	9.15986		10.178	9.81933	10.1745		11.1928
									1.54452	1.47914	1.54403		2.05253	1.96109	2.05181		3.06768	2.93205	3.06657		4.08398	3.90965	4.08244		5.10052	4.89118	5.09862		6.11641	5.87453	6.11442		7.13218	6.85927	7.12983		8.14785	7.84519	8.14496		9.16307	8.83183	9.15986		10.178	9.81862	10.1745		11.1928
									1.54452	1.47891	1.54404		2.05253	1.96085	2.05182		3.06768	2.93175	3.06657		4.08398	3.9093	4.08245		5.10053	4.89077	5.09862		6.11641	5.87407	6.11442		7.13219	6.85875	7.12983		8.14785	7.84461	8.14496		9.16307	8.8312	9.15986		10.178	9.81792	10.1745		11.1928
									1.54452	1.47868	1.54404		2.05253	1.9606	2.05182		3.06768	2.93145	3.06658		4.08398	3.90894	4.08245		5.10053	4.89036	5.09862		6.11641	5.87361	6.11442		7.13219	6.85823	7.12983		8.14785	7.84403	8.14496		9.16308	8.83057	9.15986		10.178	9.81723	10.1745		11.1928
									1.54452	1.47845	1.54404		2.05254	1.96036	2.05182		3.06768	2.93115	3.06658		4.08398	3.90859	4.08245		5.10053	4.88995	5.09862		6.11641	5.87314	6.11442		7.13219	6.85772	7.12983		8.14785	7.84346	8.14497		9.16308	8.82994	9.15987		10.178	9.81654	10.1745		11.1928
									1.54452	1.47822	1.54404		2.05254	1.96012	2.05182		3.06768	2.93086	3.06658		4.08399	3.90824	4.08245		5.10053	4.88955	5.09862		6.11641	5.87268	6.11443		7.13219	6.8572	7.12984		8.14786	7.84289	8.14497		9.16308	8.82931	9.15987		10.178	9.81585	10.1745		11.1928
									1.54452	1.47799	1.54404		2.05254	1.95988	2.05182		3.06768	2.93056	3.06658		4.08399	3.90789	4.08245		5.10053	4.88915	5.09863		6.11641	5.87222	6.11443		7.1322	6.85669	7.12984		8.14786	7.84232	8.14497		9.16308	8.82869	9.15987		10.178	9.81517	10.1745		11.1928
									1.54452	1.47777	1.54404		2.05254	1.95964	2.05182		3.06768	2.93027	3.06658		4.08399	3.90754	4.08246		5.10053	4.88875	5.09863		6.11642	5.87176	6.11443		7.1322	6.85617	7.12984		8.14786	7.84176	8.14497		9.16309	8.82807	9.15988		10.178	9.8145	10.1745		11.1928
									1.54453	1.47754	1.54404		2.05254	1.9594	2.05183		3.06769	2.92998	3.06658		4.08399	3.9072	4.08246		5.10054	4.88835	5.09863		6.11642	5.87131	6.11443		7.1322	6.85566	7.12984		8.14787	7.84119	8.14498		9.16309	8.82746	9.15988		10.178	9.81383	10.1745		11.1928
									1.54453	1.47732	1.54404		2.05254	1.95917	2.05183		3.06769	2.92969	3.06659		4.08399	3.90686	4.08246		5.10054	4.88795	5.09863		6.11642	5.87085	6.11443		7.1322	6.85515	7.12985		8.14787	7.84063	8.14498		9.16309	8.82685	9.15988		10.178	9.81317	10.1745		11.1928
									1.54453	1.4771	1.54404		2.05254	1.95893	2.05183		3.06769	2.9294	3.06659		4.084	3.90652	4.08246		5.10054	4.88756	5.09864		6.11642	5.8704	6.11444		7.1322	6.85464	7.12985		8.14787	7.84008	8.14498		9.1631	8.82624	9.15988		10.178	9.81251	10.1745		11.1928
									1.54453	1.47687	1.54405		2.05254	1.9587	2.05183		3.06769	2.92912	3.06659		4.084	3.90619	4.08246		5.10054	4.88717	5.09864		6.11643	5.86995	6.11444		7.13221	6.85414	7.12985		8.14788	7.83952	8.14498		9.1631	8.82563	9.15988		10.178	9.81185	10.1745		11.1928
									1.54453	1.47665	1.54405		2.05255	1.95846	2.05183		3.06769	2.92883	3.06659		4.084	3.90585	4.08247		5.10055	4.88678	5.09864		6.11643	5.8695	6.11444		7.13221	6.85363	7.12985		8.14788	7.83896	8.14499		9.1631	8.82503	9.15989		10.178	9.8112	10.1745		11.1928
									1.54453	1.47643	1.54405		2.05255	1.95823	2.05183		3.0677	2.92855	3.06659		4.084	3.90552	4.08247		5.10055	4.88639	5.09864		6.11643	5.86906	6.11444		7.13221	6.85314	7.12985		8.14788	7.83841	8.14499		9.1631	8.82443	9.15989		10.178	9.81055	10.1746		11.1928
									1.54453	1.47621	1.54405		2.05255	1.958	2.05183		3.0677	2.92826	3.06659		4.08401	3.90519	4.08247		5.10055	4.88601	5.09864		6.11643	5.86862	6.11445		7.13221	6.85264	7.12986		8.14788	7.83786	8.14499		9.1631	8.82384	9.1599		10.178	9.80989	10.1746		11.1928
									1.54454	1.47599	1.54405		2.05255	1.95777	2.05183		3.0677	2.92798	3.0666		4.08401	3.90486	4.08247		5.10055	4.88562	5.09864		6.11643	5.86819	6.11445		7.13222	6.85215	7.12986		8.14789	7.83732	8.14499		9.16311	8.82324	9.1599		10.178	9.80924	10.1746		11.1928
									1.54454	1.47578	1.54405		2.05255	1.95754	2.05184		3.0677	2.9277	3.0666		4.08401	3.90453	4.08247		5.10055	4.88524	5.09865		6.11644	5.86776	6.11445		7.13222	6.85166	7.12986		8.14789	7.83678	8.14499		9.16311	8.82265	9.1599		10.178	9.80859	10.1746		11.1928
									1.54454	1.47556	1.54405		2.05255	1.95731	2.05184		3.0677	2.92742	3.0666		4.08401	3.9042	4.08247		5.10055	4.88486	5.09865		6.11644	5.86734	6.11445		7.13222	6.85118	7.12986		8.14789	7.83624	8.145		9.16311	8.82206	9.1599		10.178	9.80794	10.1746		11.1928
									1.54454	1.47535	1.54405		2.05255	1.95708	2.05184		3.0677	2.92714	3.0666		4.08401	3.90387	4.08247		5.10056	4.88448	5.09865		6.11644	5.86691	6.11445		7.13222	6.85069	7.12987		8.14789	7.83571	8.145		9.16311	8.82148	9.15991		10.178	9.80729	10.1746		11.1928
									1.54454	1.47513	1.54406		2.05256	1.95685	2.05184		3.0677	2.92686	3.0666		4.08401	3.90354	4.08248		5.10056	4.8841	5.09865		6.11644	5.86649	6.11446		7.13223	6.85022	7.12987		8.1479	7.83518	8.145		9.16312	8.82089	9.15991		10.1781	9.80664	10.1746		11.1928
									1.54454	1.47492	1.54406		2.05256	1.95663	2.05184		3.06771	2.92659	3.0666		4.08401	3.90322	4.08248		5.10056	4.88373	5.09865		6.11644	5.86607	6.11446		7.13223	6.84975	7.12987		8.1479	7.83465	8.14501		9.16312	8.82031	9.15991		10.1781	9.806	10.1746		11.1928
									1.54454	1.47471	1.54406		2.05256	1.9564	2.05184		3.06771	2.92631	3.06661		4.08401	3.90289	4.08248		5.10056	4.88335	5.09866		6.11645	5.86565	6.11446		7.13223	6.84928	7.12987		8.1479	7.83412	8.14501		9.16312	8.81973	9.15991		10.1781	9.80536	10.1746		11.1928
									1.54454	1.4745	1.54406		2.05256	1.95618	2.05184		3.06771	2.92604	3.06661		4.08402	3.90257	4.08248		5.10056	4.88298	5.09866		6.11645	5.86523	6.11446		7.13223	6.84881	7.12988		8.1479	7.8336	8.14501		9.16312	8.81916	9.15991		10.1781	9.80473	10.1746		11.1928
									1.54455	1.47429	1.54406		2.05256	1.95595	2.05185		3.06771	2.92577	3.06661		4.08402	3.90225	4.08248		5.10057	4.88261	5.09866		6.11645	5.8648	6.11447		7.13223	6.84834	7.12988		8.1479	7.83307	8.14501		9.16313	8.81858	9.15992		10.1781	9.8041	10.1746		11.1928
									1.54455	1.47408	1.54406		2.05256	1.95573	2.05185		3.06771	2.9255	3.06661		4.08402	3.90193	4.08249		5.10057	4.88224	5.09866		6.11645	5.86439	6.11447		7.13223	6.84787	7.12988		8.1479	7.83256	8.14502		9.16313	8.81801	9.15992		10.1781	9.80348	10.1746		11.1928
									1.54455	1.47387	1.54406		2.05256	1.95551	2.05185		3.06772	2.92523	3.06661		4.08402	3.90161	4.08249		5.10057	4.88187	5.09866		6.11646	5.86397	6.11447		7.13224	6.8474	7.12988		8.14791	7.83204	8.14502		9.16313	8.81743	9.15992		10.1781	9.80287	10.1746		11.1928
									1.54455	1.47366	1.54407		2.05257	1.95529	2.05185		3.06772	2.92496	3.06661		4.08402	3.90129	4.08249		5.10057	4.8815	5.09867		6.11646	5.86355	6.11447		7.13224	6.84693	7.12989		8.14791	7.83152	8.14502		9.16313	8.81686	9.15992		10.1781	9.80227	10.1746		11.1929
									1.54455	1.47345	1.54407		2.05257	1.95507	2.05185		3.06772	2.92469	3.06662		4.08403	3.90098	4.08249		5.10057	4.88114	5.09867		6.11646	5.86313	6.11447		7.13224	6.84646	7.12989		8.14791	7.831	8.14502		9.16314	8.8163	9.15993		10.1781	9.80167	10.1746		11.1929
									1.54455	1.47325	1.54407		2.05257	1.95485	2.05185		3.06772	2.92443	3.06662		4.08403	3.90066	4.08249		5.10058	4.88077	5.09867		6.11646	5.86272	6.11447		7.13224	6.846	7.12989		8.14792	7.83048	8.14503		9.16314	8.81573	9.15993		10.1781	9.80108	10.1746		11.1929
									1.54455	1.47304	1.54407		2.05257	1.95463	2.05185		3.06772	2.92416	3.06662		4.08403	3.90035	4.08249		5.10058	4.88041	5.09867		6.11646	5.8623	6.11448		7.13225	6.84554	7.12989		8.14792	7.82997	8.14503		9.16314	8.81517	9.15993		10.1781	9.8005	10.1746		11.1929
									1.54455	1.47284	1.54407		2.05257	1.95442	2.05186		3.06772	2.9239	3.06662		4.08403	3.90004	4.0825		5.10058	4.88005	5.09868		6.11646	5.86189	6.11448		7.13225	6.84507	7.1299		8.14792	7.82946	8.14503		9.16314	8.8146	9.15994		10.1781	9.79992	10.1746		11.1929
									1.54455	1.47264	1.54407		2.05257	1.9542	2.05186		3.06772	2.92364	3.06662		4.08403	3.89973	4.0825		5.10058	4.87969	5.09868		6.11647	5.86149	6.11448		7.13225	6.84462	7.1299		8.14792	7.82895	8.14503		9.16314	8.81405	9.15994		10.1781	9.79935	10.1746		11.1929
									1.54456	1.47243	1.54407		2.05257	1.95398	2.05186		3.06773	2.92338	3.06662		4.08404	3.89942	4.0825		5.10058	4.87933	5.09868		6.11647	5.86108	6.11448		7.13225	6.84416	7.1299		8.14793	7.82845	8.14504		9.16315	8.8135	9.15994		10.1781	9.79877	10.1746		11.1929
									1.54456	1.47223	1.54407		2.05258	1.95377	2.05186		3.06773	2.92312	3.06663		4.08404	3.89912	4.08251		5.10058	4.87898	5.09868		6.11647	5.86068	6.11449		7.13225	6.84371	7.1299		8.14793	7.82795	8.14504		9.16315	8.81295	9.15994		10.1781	9.79819	10.1746		11.1929
									1.54456	1.47203	1.54408		2.05258	1.95356	2.05186		3.06773	2.92286	3.06663		4.08404	3.89881	4.08251		5.10059	4.87863	5.09868		6.11647	5.86028	6.11449		7.13226	6.84326	7.1299		8.14793	7.82746	8.14504		9.16315	8.81241	9.15995		10.1781	9.79761	10.1746		11.1929
									1.54456	1.47183	1.54408		2.05258	1.95335	2.05186		3.06773	2.9226	3.06663		4.08404	3.89851	4.08251		5.10059	4.87828	5.09868		6.11647	5.85988	6.11449		7.13226	6.84282	7.12991		8.14793	7.82696	8.14504		9.16315	8.81188	9.15995		10.1781	9.79703	10.1746		11.1929
									1.54456	1.47163	1.54408		2.05258	1.95313	2.05186		3.06773	2.92235	3.06663		4.08404	3.8982	4.08251		5.10059	4.87793	5.09868		6.11647	5.85948	6.11449		7.13226	6.84238	7.12991		8.14794	7.82647	8.14504		9.16315	8.81135	9.15995		10.1781	9.79644	10.1746		11.1929
									1.54456	1.47143	1.54408		2.05258	1.95292	2.05186		3.06773	2.9221	3.06663		4.08405	3.8979	4.08251		5.10059	4.87758	5.09869		6.11648	5.85909	6.11449		7.13226	6.84194	7.12991		8.14794	7.82599	8.14505		9.16315	8.81082	9.15995		10.1781	9.79586	10.1746		11.1929
									1.54456	1.47124	1.54408		2.05258	1.95271	2.05187		3.06774	2.92184	3.06663		4.08405	3.8976	4.08251		5.1006	4.87724	5.09869		6.11648	5.8587	6.1145		7.13227	6.8415	7.12991		8.14794	7.8255	8.14505		9.16316	8.81029	9.15995		10.1781	9.79528	10.1746		11.1929
									1.54456	1.47104	1.54408		2.05258	1.95251	2.05187		3.06774	2.92159	3.06664		4.08405	3.8973	4.08251		5.1006	4.8769	5.09869		6.11648	5.85831	6.1145		7.13227	6.84107	7.12991		8.14794	7.82502	8.14505		9.16316	8.80977	9.15996		10.1781	9.7947	10.1746		11.1929
									1.54457	1.47084	1.54408		2.05259	1.9523	2.05187		3.06774	2.92134	3.06664		4.08405	3.897	4.08251		5.1006	4.87656	5.09869		6.11648	5.85792	6.1145		7.13227	6.84063	7.12992		8.14794	7.82454	8.14505		9.16316	8.80924	9.15996		10.1781	9.79413	10.1746		11.1929
									1.54457	1.47065	1.54408		2.05259	1.95209	2.05187		3.06774	2.9211	3.06664		4.08405	3.89671	4.08252		5.1006	4.87622	5.09869		6.11648	5.85754	6.1145		7.13227	6.8402	7.12992		8.14795	7.82407	8.14505		9.16317	8.80872	9.15996		10.1781	9.79356	10.1746		11.1929
									1.54457	1.47045	1.54408		2.05259	1.95189	2.05187		3.06774	2.92085	3.06664		4.08405	3.89641	4.08252		5.1006	4.87589	5.0987		6.11649	5.85716	6.1145		7.13227	6.83977	7.12992		8.14795	7.82359	8.14506		9.16317	8.8082	9.15996		10.1781	9.79299	10.1746		11.1929
									1.54457	1.47026	1.54409		2.05259	1.95168	2.05187		3.06774	2.9206	3.06664		4.08406	3.89612	4.08252		5.1006	4.87555	5.0987		6.11649	5.85677	6.11451		7.13228	6.83934	7.12992		8.14795	7.82312	8.14506		9.16317	8.80768	9.15997		10.1781	9.79242	10.1746		11.1929
									1.54457	1.47006	1.54409		2.05259	1.95148	2.05187		3.06775	2.92036	3.06664		4.08406	3.89583	4.08252		5.10061	4.87522	5.0987		6.11649	5.85639	6.11451		7.13228	6.83891	7.12992		8.14795	7.82264	8.14506		9.16317	8.80716	9.15997		10.1781	9.79186	10.1746		11.1929
									1.54457	1.46987	1.54409		2.05259	1.95128	2.05187		3.06775	2.92011	3.06664		4.08406	3.89554	4.08252		5.10061	4.87488	5.0987		6.11649	5.85601	6.11451		7.13228	6.83848	7.12993		8.14796	7.82217	8.14506		9.16318	8.80664	9.15997		10.1781	9.7913	10.1746		11.1929
									1.54457	1.46968	1.54409		2.05259	1.95108	2.05188		3.06775	2.91987	3.06664		4.08406	3.89525	4.08253		5.10061	4.87455	5.0987		6.11649	5.85564	6.11451		7.13228	6.83805	7.12993		8.14796	7.8217	8.14507		9.16318	8.80612	9.15997		10.1781	9.79074	10.1746		11.1929
									1.54458	1.46949	1.54409		2.05259	1.95087	2.05188		3.06775	2.91963	3.06665		4.08406	3.89496	4.08253		5.10061	4.87422	5.09871		6.1165	5.85526	6.11451		7.13228	6.83763	7.12993		8.14796	7.82124	8.14507		9.16318	8.8056	9.15997		10.1781	9.79018	10.1746		11.1929
									1.54458	1.4693	1.54409		2.0526	1.95067	2.05188		3.06775	2.91939	3.06665		4.08406	3.89468	4.08253		5.10061	4.87388	5.09871		6.1165	5.85489	6.11452		7.13229	6.83721	7.12993		8.14796	7.82077	8.14507		9.16318	8.80509	9.15998		10.1781	9.78963	10.1746		11.1929
									1.54458	1.46911	1.54409		2.0526	1.95048	2.05188		3.06775	2.91915	3.06665		4.08406	3.89439	4.08253		5.10061	4.87355	5.09871		6.1165	5.85451	6.11452		7.13229	6.83679	7.12993		8.14796	7.82031	8.14507		9.16319	8.80457	9.15998		10.1781	9.78907	10.1746		11.1929
									1.54458	1.46892	1.54409		2.0526	1.95028	2.05188		3.06776	2.91891	3.06665		4.08407	3.89411	4.08253		5.10062	4.87322	5.09871		6.1165	5.85414	6.11452		7.13229	6.83638	7.12994		8.14797	7.81984	8.14508		9.16319	8.80406	9.15998		10.1781	9.78852	10.1746		11.1929
									1.54458	1.46874	1.5441		2.0526	1.95008	2.05188		3.06776	2.91867	3.06665		4.08407	3.89383	4.08253		5.10062	4.8729	5.09871		6.1165	5.85377	6.11452		7.13229	6.83597	7.12994		8.14797	7.81938	8.14508		9.16319	8.80356	9.15998		10.1781	9.78797	10.1746		11.1929
									1.54458	1.46855	1.5441		2.0526	1.94989	2.05188		3.06776	2.91844	3.06665		4.08407	3.89355	4.08254		5.10062	4.87258	5.09871		6.11651	5.85341	6.11452		7.13229	6.83556	7.12994		8.14797	7.81893	8.14508		9.16319	8.80306	9.15999		10.1781	9.78743	10.1747		11.1929
									1.54458	1.46836	1.5441		2.0526	1.94969	2.05189		3.06776	2.9182	3.06666		4.08407	3.89328	4.08254		5.10062	4.87225	5.09872		6.11651	5.85304	6.11453		7.1323	6.83516	7.12995		8.14798	7.81848	8.14508		9.16319	8.80256	9.15999		10.1781	9.78688	10.1747		11.1929
									1.54458	1.46818	1.5441		2.0526	1.9495	2.05189		3.06776	2.91797	3.06666		4.08407	3.893	4.08254		5.10062	4.87193	5.09872		6.11651	5.85268	6.11453		7.1323	6.83475	7.12995		8.14798	7.81802	8.14509		9.1632	8.80207	9.15999		10.1781	9.78634	10.1747		11.1929
									1.54459	1.468	1.5441		2.0526	1.9493	2.05189		3.06776	2.91773	3.06666		4.08407	3.89272	4.08254		5.10062	4.87161	5.09872		6.11651	5.85233	6.11453		7.1323	6.83435	7.12995		8.14798	7.81758	8.14509		9.1632	8.80158	9.15999		10.1781	9.78581	10.1747		11.1929
									1.54459	1.46782	1.5441		2.05261	1.94911	2.05189		3.06777	2.9175	3.06666		4.08408	3.89245	4.08254		5.10063	4.8713	5.09872		6.11651	5.85198	6.11453		7.1323	6.83395	7.12995		8.14798	7.81713	8.14509		9.1632	8.8011	9.16		10.1781	9.78528	10.1747		11.1929
									1.54459	1.46763	1.5441		2.05261	1.94892	2.05189		3.06777	2.91727	3.06666		4.08408	3.89217	4.08254		5.10063	4.87098	5.09872		6.11651	5.85163	6.11454		7.1323	6.83355	7.12995		8.14799	7.81669	8.14509		9.1632	8.80062	9.16		10.1781	9.78475	10.1747		11.1929
									1.54459	1.46745	1.5441		2.05261	1.94873	2.05189		3.06777	2.91704	3.06666		4.08408	3.8919	4.08255		5.10063	4.87067	5.09872		6.11652	5.85128	6.11454		7.1323	6.83315	7.12996		8.14799	7.81624	8.14509		9.1632	8.80015	9.16		10.1781	9.78422	10.1747		11.1929
									1.54459	1.46727	1.54411		2.05261	1.94854	2.05189		3.06777	2.91682	3.06666		4.08408	3.89162	4.08255		5.10063	4.87036	5.09872		6.11652	5.85094	6.11454		7.13231	6.83275	7.12996		8.14799	7.8158	8.1451		9.16321	8.79968	9.16		10.1781	9.7837	10.1747		11.1929
									1.54459	1.46709	1.54411		2.05261	1.94835	2.0519		3.06777	2.91659	3.06667		4.08408	3.89135	4.08255		5.10063	4.87005	5.09873		6.11652	5.8506	6.11454		7.13231	6.83236	7.12996		8.14799	7.81536	8.1451		9.16321	8.79921	9.16		10.1782	9.78318	10.1747		11.1929
									1.54459	1.46691	1.54411		2.05261	1.94816	2.0519		3.06777	2.91637	3.06667		4.08408	3.89108	4.08255		5.10064	4.86974	5.09873		6.11652	5.85026	6.11454		7.13231	6.83197	7.12996		8.14799	7.81493	8.1451		9.16321	8.79873	9.16001		10.1782	9.78266	10.1747		11.1929
									1.54459	1.46674	1.54411		2.05261	1.94798	2.0519		3.06777	2.91614	3.06667		4.08408	3.89081	4.08255		5.10064	4.86943	5.09873		6.11653	5.84992	6.11454		7.13231	6.83157	7.12997		8.14799	7.81449	8.1451		9.16322	8.79827	9.16001		10.1782	9.78214	10.1747		11.1929
									1.54459	1.46656	1.54411		2.05261	1.94779	2.0519		3.06777	2.91592	3.06667		4.08409	3.89055	4.08255		5.10064	4.86912	5.09873		6.11653	5.84958	6.11455		7.13231	6.83118	7.12997		8.14799	7.81406	8.14511		9.16322	8.79779	9.16001		10.1782	9.78162	10.1747		11.1929
									1.54459	1.46638	1.54411		2.05262	1.9476	2.0519		3.06778	2.9157	3.06667		4.08409	3.89028	4.08255		5.10064	4.86881	5.09874		6.11653	5.84924	6.11455		7.13232	6.83079	7.12997		8.148	7.81363	8.14511		9.16322	8.79732	9.16001		10.1782	9.7811	10.1747		11.1929
									1.5446	1.46621	1.54411		2.05262	1.94742	2.0519		3.06778	2.91548	3.06667		4.08409	3.89002	4.08256		5.10064	4.86851	5.09874		6.11653	5.84889	6.11455		7.13232	6.83041	7.12997		8.148	7.81321	8.14511		9.16322	8.79685	9.16002		10.1782	9.78059	10.1747		11.1929
									1.5446	1.46603	1.54411		2.05262	1.94723	2.0519		3.06778	2.91526	3.06667		4.08409	3.88975	4.08256		5.10064	4.8682	5.09874		6.11653	5.84855	6.11455		7.13232	6.83003	7.12997		8.148	7.81278	8.14511		9.16322	8.79638	9.16002		10.1782	9.78008	10.1747		11.193
									1.5446	1.46586	1.54411		2.05262	1.94705	2.0519		3.06778	2.91504	3.06668		4.08409	3.88949	4.08256		5.10065	4.8679	5.09874		6.11653	5.84821	6.11455		7.13232	6.82965	7.12998		8.148	7.81236	8.14511		9.16322	8.79591	9.16002		10.1782	9.77957	10.1747		11.193
									1.5446	1.46568	1.54411		2.05262	1.94686	2.05191		3.06778	2.91482	3.06668		4.0841	3.88923	4.08256		5.10065	4.8676	5.09874		6.11653	5.84786	6.11456		7.13232	6.82927	7.12998		8.14801	7.81194	8.14512		9.16323	8.79544	9.16002		10.1782	9.77906	10.1747		11.193
									1.5446	1.46551	1.54412		2.05262	1.94668	2.05191		3.06778	2.91461	3.06668		4.0841	3.88897	4.08256		5.10065	4.8673	5.09875		6.11654	5.84751	6.11456		7.13232	6.8289	7.12998		8.14801	7.81152	8.14512		9.16323	8.79497	9.16003		10.1782	9.77856	10.1747		11.193
									1.5446	1.46534	1.54412		2.05262	1.9465	2.05191		3.06779	2.91439	3.06668		4.0841	3.88871	4.08256		5.10065	4.867	5.09875		6.11654	5.84717	6.11456		7.13233	6.82853	7.12998		8.14801	7.8111	8.14512		9.16323	8.79451	9.16003		10.1782	9.77806	10.1747		11.193
									1.5446	1.46517	1.54412		2.05262	1.94632	2.05191		3.06779	2.91418	3.06668		4.0841	3.88846	4.08257		5.10065	4.8667	5.09875		6.11654	5.84682	6.11456		7.13233	6.82815	7.12998		8.14801	7.81068	8.14512		9.16323	8.79405	9.16003		10.1782	9.77757	10.1747		11.193
									1.5446	1.465	1.54412		2.05263	1.94614	2.05191		3.06779	2.91396	3.06668		4.0841	3.8882	4.08257		5.10065	4.86641	5.09875		6.11654	5.84648	6.11456		7.13233	6.82778	7.12999		8.14801	7.81026	8.14512		9.16324	8.79359	9.16003		10.1782	9.77707	10.1747		11.193
									1.54461	1.46483	1.54412		2.05263	1.94596	2.05191		3.06779	2.91375	3.06668		4.08411	3.88795	4.08257		5.10065	4.86611	5.09875		6.11654	5.84615	6.11456		7.13233	6.82742	7.12999		8.14802	7.80984	8.14512		9.16324	8.79313	9.16004		10.1782	9.77658	10.1747		11.193
									1.54461	1.46466	1.54412		2.05263	1.94578	2.05191		3.06779	2.91353	3.06668		4.08411	3.8877	4.08257		5.10066	4.86582	5.09875		6.11655	5.84581	6.11457		7.13233	6.82705	7.12999		8.14802	7.80942	8.14513		9.16324	8.79268	9.16004		10.1782	9.77609	10.1747		11.193
									1.54461	1.46449	1.54412		2.05263	1.9456	2.05191		3.06779	2.91332	3.06669		4.08411	3.88745	4.08258		5.10066	4.86553	5.09875		6.11655	5.84548	6.11457		7.13234	6.82669	7.12999		8.14802	7.80901	8.14513		9.16324	8.79223	9.16004		10.1782	9.77561	10.1747		11.193
									1.54461	1.46432	1.54412		2.05263	1.94542	2.05192		3.06779	2.91311	3.06669		4.08411	3.8872	4.08258		5.10066	4.86524	5.09876		6.11655	5.84515	6.11457		7.13234	6.82632	7.12999		8.14802	7.8086	8.14513		9.16324	8.79179	9.16005		10.1782	9.77512	10.1747		11.193
									1.54461	1.46415	1.54413		2.05263	1.94525	2.05192		3.06779	2.9129	3.06669		4.08411	3.88694	4.08258		5.10066	4.86496	5.09876		6.11655	5.84483	6.11457		7.13234	6.82597	7.13		8.14803	7.80819	8.14513		9.16325	8.79135	9.16005		10.1782	9.77464	10.1747		11.193
									1.54461	1.46399	1.54413		2.05263	1.94507	2.05192		3.0678	2.9127	3.06669		4.08411	3.8867	4.08258		5.10066	4.86467	5.09876		6.11655	5.8445	6.11458		7.13234	6.82561	7.13		8.14803	7.80778	8.14513		9.16325	8.79092	9.16005		10.1782	9.77416	10.1747		11.193
									1.54461	1.46382	1.54413		2.05263	1.9449	2.05192		3.0678	2.91249	3.06669		4.08411	3.88645	4.08258		5.10067	4.86439	5.09876		6.11655	5.84418	6.11458		7.13234	6.82525	7.13		8.14803	7.80738	8.14514		9.16325	8.79048	9.16005		10.1782	9.77368	10.1747		11.193
									1.54461	1.46366	1.54413		2.05264	1.94472	2.05192		3.0678	2.91229	3.06669		4.08412	3.8862	4.08258		5.10067	4.86411	5.09876		6.11656	5.84386	6.11458		7.13235	6.82489	7.13		8.14803	7.80698	8.14514		9.16325	8.79005	9.16005		10.1782	9.7732	10.1747		11.193
									1.54461	1.46349	1.54413		2.05264	1.94455	2.05192		3.0678	2.91208	3.06669		4.08412	3.88596	4.08258		5.10067	4.86382	5.09877		6.11656	5.84354	6.11458		7.13235	6.82454	7.13		8.14803	7.80658	8.14514		9.16325	8.78962	9.16005		10.1782	9.77273	10.1747		11.193
									1.54462	1.46333	1.54413		2.05264	1.94437	2.05192		3.0678	2.91188	3.0667		4.08412	3.88571	4.08259		5.10067	4.86354	5.09877		6.11656	5.84321	6.11458		7.13235	6.82418	7.13		8.14803	7.80618	8.14514		9.16325	8.78918	9.16006		10.1782	9.77225	10.1747		11.193
									1.54462	1.46317	1.54413		2.05264	1.9442	2.05192		3.0678	2.91168	3.0667		4.08412	3.88547	4.08259		5.10067	4.86327	5.09877		6.11656	5.84289	6.11458		7.13235	6.82383	7.13001		8.14804	7.80579	8.14515		9.16326	8.78875	9.16006		10.1782	9.77178	10.1747		11.193
									1.54462	1.463	1.54413		2.05264	1.94403	2.05193		3.0678	2.91148	3.0667		4.08412	3.88523	4.08259		5.10068	4.86299	5.09877		6.11656	5.84257	6.11459		7.13236	6.82347	7.13001		8.14804	7.80539	8.14515		9.16326	8.78832	9.16006		10.1782	9.77131	10.1747		11.193
									1.54462	1.46284	1.54414		2.05264	1.94386	2.05193		3.06781	2.91127	3.0667		4.08412	3.88499	4.08259		5.10068	4.86271	5.09877		6.11657	5.84225	6.11459		7.13236	6.82312	7.13001		8.14804	7.80501	8.14515		9.16326	8.78789	9.16006		10.1782	9.77085	10.1747		11.193
									1.54462	1.46268	1.54414		2.05264	1.94368	2.05193		3.06781	2.91107	3.0667		4.08413	3.88475	4.08259		5.10068	4.86244	5.09877		6.11657	5.84194	6.11459		7.13236	6.82277	7.13001		8.14804	7.80462	8.14515		9.16326	8.78747	9.16006		10.1782	9.77038	10.1747		11.193
									1.54462	1.46252	1.54414		2.05264	1.94351	2.05193		3.06781	2.91087	3.0667		4.08413	3.88451	4.08259		5.10068	4.86217	5.09878		6.11657	5.84162	6.11459		7.13236	6.82242	7.13001		8.14804	7.80423	8.14516		9.16326	8.78704	9.16006		10.1782	9.76992	10.1747		11.193
									1.54462	1.46236	1.54414		2.05265	1.94334	2.05193		3.06781	2.91067	3.0667		4.08413	3.88427	4.08259		5.10068	4.8619	5.09878		6.11657	5.84131	6.11459		7.13236	6.82207	7.13002		8.14805	7.80384	8.14516		9.16327	8.78661	9.16007		10.1782	9.76947	10.1747		11.193
									1.54462	1.4622	1.54414		2.05265	1.94317	2.05193		3.06781	2.91047	3.06671		4.08413	3.88404	4.08259		5.10068	4.86163	5.09878		6.11657	5.841	6.1146		7.13236	6.82173	7.13002		8.14805	7.80345	8.14516		9.16327	8.78619	9.16007		10.1782	9.76901	10.1747		11.193
									1.54462	1.46204	1.54414		2.05265	1.943	2.05193		3.06781	2.91027	3.06671		4.08413	3.8838	4.0826		5.10069	4.86136	5.09878		6.11657	5.84069	6.1146		7.13237	6.82139	7.13002		8.14805	7.80307	8.14516		9.16327	8.78577	9.16007		10.1782	9.76856	10.1747		11.193
									1.54462	1.46189	1.54414		2.05265	1.94283	2.05193		3.06781	2.91007	3.06671		4.08413	3.88357	4.0826		5.10069	4.86109	5.09878		6.11658	5.84039	6.1146		7.13237	6.82104	7.13002		8.14805	7.80269	8.14517		9.16327	8.78535	9.16007		10.1782	9.76811	10.1747		11.193
									1.54463	1.46173	1.54414		2.05265	1.94266	2.05193		3.06781	2.90987	3.06671		4.08413	3.88334	4.0826		5.10069	4.86083	5.09878		6.11658	5.84008	6.1146		7.13237	6.8207	7.13002		8.14806	7.8023	8.14517		9.16327	8.78494	9.16007		10.1782	9.76766	10.1748		11.193
									1.54463	1.46157	1.54414		2.05265	1.94249	2.05194		3.06782	2.90968	3.06671		4.08413	3.88311	4.0826		5.10069	4.86057	5.09879		6.11658	5.83978	6.1146		7.13237	6.82036	7.13003		8.14806	7.80193	8.14517		9.16328	8.78452	9.16008		10.1782	9.76722	10.1748		11.193
									1.54463	1.46142	1.54414		2.05265	1.94233	2.05194		3.06782	2.90948	3.06671		4.08414	3.88288	4.0826		5.10069	4.8603	5.09879		6.11658	5.83948	6.11461		7.13237	6.82002	7.13003		8.14806	7.80154	8.14517		9.16328	8.7841	9.16008		10.1782	9.76678	10.1748		11.193
									1.54463	1.46126	1.54415		2.05265	1.94216	2.05194		3.06782	2.90928	3.06671		4.08414	3.88265	4.0826		5.10069	4.86004	5.09879		6.11658	5.83918	6.11461		7.13238	6.81968	7.13003		8.14806	7.80117	8.14517		9.16328	8.78369	9.16008		10.1782	9.76634	10.1748		11.193
									1.54463	1.46111	1.54415		2.05266	1.942	2.05194		3.06782	2.90909	3.06671		4.08414	3.88242	4.08261		5.1007	4.85978	5.09879		6.11658	5.83889	6.11461		7.13238	6.81934	7.13003		8.14807	7.8008	8.14518		9.16328	8.78328	9.16009		10.1782	9.76591	10.1748		11.193
									1.54463	1.46096	1.54415		2.05266	1.94184	2.05194		3.06782	2.90889	3.06672		4.08414	3.88219	4.08261		5.1007	4.85952	5.09879		6.11659	5.83859	6.11461		7.13238	6.819	7.13004		8.14807	7.80044	8.14518		9.16328	8.78287	9.16009		10.1782	9.76547	10.1748		11.193
									1.54463	1.4608	1.54415		2.05266	1.94168	2.05194		3.06782	2.9087	3.06672		4.08415	3.88197	4.08261		5.1007	4.85926	5.0988		6.11659	5.83829	6.11461		7.13238	6.81867	7.13004		8.14807	7.80006	8.14518		9.16328	8.78247	9.16009		10.1782	9.76504	10.1748		11.193
									1.54463	1.46065	1.54415		2.05266	1.94152	2.05194		3.06782	2.9085	3.06672		4.08415	3.88174	4.08261		5.1007	4.859	5.0988		6.11659	5.83799	6.11461		7.13238	6.81833	7.13004		8.14807	7.79971	8.14518		9.16329	8.78206	9.16009		10.1782	9.76461	10.1748		11.193
									1.54463	1.4605	1.54415		2.05266	1.94136	2.05194		3.06783	2.90831	3.06672		4.08415	3.88152	4.08262		5.1007	4.85874	5.0988		6.11659	5.8377	6.11461		7.13239	6.818	7.13004		8.14807	7.79933	8.14518		9.16329	8.78166	9.1601		10.1782	9.76419	10.1748		11.193
									1.54464	1.46035	1.54415		2.05266	1.9412	2.05194		3.06783	2.90812	3.06672		4.08415	3.88129	4.08262		5.1007	4.85848	5.0988		6.11659	5.8374	6.11462		7.13239	6.81766	7.13004		8.14808	7.79899	8.14519		9.16329	8.78127	9.1601		10.1783	9.76377	10.1748		11.193
									1.54464	1.4602	1.54415		2.05266	1.94104	2.05195		3.06783	2.90793	3.06672		4.08415	3.88107	4.08262		5.10071	4.85823	5.0988		6.11659	5.83711	6.11462		7.13239	6.81733	7.13005		8.14808	7.79862	8.14519		9.16329	8.78087	9.1601		10.1783	9.76335	10.1748		11.193
									1.54464	1.46005	1.54415		2.05266	1.94089	2.05195		3.06783	2.90774	3.06672		4.08415	3.88085	4.08262		5.10071	4.85797	5.0988		6.1166	5.83681	6.11462		7.13239	6.817	7.13005		8.14808	7.79827	8.14519		9.1633	8.78048	9.1601		10.1783	9.76293	10.1748		11.193
									1.54464	1.4599	1.54415		2.05266	1.94073	2.05195		3.06783	2.90756	3.06673		4.08415	3.88063	4.08262		5.10071	4.85771	5.09881		6.1166	5.83652	6.11462		7.13239	6.81668	7.13005		8.14808	7.7979	8.14519		9.1633	8.78009	9.16011		10.1783	9.76252	10.1748		11.193
									1.54464	1.45976	1.54416		2.05267	1.94058	2.05195		3.06783	2.90737	3.06673		4.08415	3.88041	4.08262		5.10071	4.85746	5.09881		6.1166	5.83623	6.11463		7.13239	6.81635	7.13005		8.14809	7.79756	8.14519		9.1633	8.7797	9.16011		10.1783	9.7621	10.1748		11.193
									1.54464	1.45961	1.54416		2.05267	1.94042	2.05195		3.06783	2.90719	3.06673		4.08416	3.88019	4.08262		5.10071	4.8572	5.09881		6.1166	5.83594	6.11463		7.1324	6.81603	7.13005		8.14809	7.7972	8.14519		9.1633	8.77931	9.16011		10.1783	9.76168	10.1748		11.193
									1.54464	1.45946	1.54416		2.05267	1.94027	2.05195		3.06783	2.907	3.06673		4.08416	3.87997	4.08262		5.10071	4.85695	5.09881		6.1166	5.83566	6.11463		7.1324	6.8157	7.13005		8.14809	7.79686	8.1452		9.1633	8.77892	9.16011		10.1783	9.76126	10.1748		11.193
									1.54464	1.45932	1.54416		2.05267	1.94011	2.05195		3.06784	2.90682	3.06673		4.08416	3.87975	4.08262		5.10072	4.8567	5.09881		6.1166	5.83538	6.11463		7.1324	6.81539	7.13006		8.14809	7.79649	8.1452		9.16331	8.77853	9.16012		10.1783	9.76084	10.1748		11.1931
									1.54464	1.45917	1.54416		2.05267	1.93996	2.05195		3.06784	2.90664	3.06673		4.08416	3.87954	4.08263		5.10072	4.85644	5.09882		6.11661	5.83509	6.11463		7.1324	6.81507	7.13006		8.14809	7.79616	8.1452		9.16331	8.77814	9.16012		10.1783	9.76042	10.1748		11.1931
									1.54465	1.45903	1.54416		2.05267	1.93981	2.05196		3.06784	2.90646	3.06673		4.08416	3.87932	4.08263		5.10072	4.85619	5.09882		6.11661	5.83482	6.11463		7.1324	6.81475	7.13006		8.1481	7.79579	8.1452		9.16331	8.77776	9.16012		10.1783	9.76	10.1748		11.1931
									1.54465	1.45888	1.54416		2.05267	1.93965	2.05196		3.06784	2.90628	3.06673		4.08416	3.87911	4.08263		5.10072	4.85594	5.09882		6.11661	5.83454	6.11464		7.13241	6.81444	7.13006		8.1481	7.79546	8.14521		9.16331	8.77737	9.16012		10.1783	9.75959	10.1748		11.1931
									1.54465	1.45874	1.54416		2.05267	1.9395	2.05196		3.06784	2.9061	3.06674		4.08416	3.87889	4.08263		5.10072	4.85569	5.09882		6.11661	5.83426	6.11464		7.13241	6.81413	7.13006		8.1481	7.7951	8.14521		9.16331	8.77699	9.16012		10.1783	9.75918	10.1748		11.1931
									1.54465	1.4586	1.54416		2.05267	1.93935	2.05196		3.06784	2.90592	3.06674		4.08416	3.87868	4.08263		5.10072	4.85545	5.09882		6.11661	5.83399	6.11464		7.13241	6.81382	7.13006		8.1481	7.79478	8.14521		9.16332	8.77662	9.16013		10.1783	9.75876	10.1748		11.1931
									1.54465	1.45845	1.54417		2.05268	1.9392	2.05196		3.06784	2.90574	3.06674		4.08417	3.87846	4.08263		5.10072	4.8552	5.09882		6.11662	5.83371	6.11464		7.13241	6.81352	7.13007		8.14811	7.79442	8.14521		9.16332	8.77624	9.16013		10.1783	9.75836	10.1748		11.1931
									1.54465	1.45831	1.54417		2.05268	1.93906	2.05196		3.06785	2.90556	3.06674		4.08417	3.87825	4.08263		5.10073	4.85496	5.09882		6.11662	5.83344	6.11465		7.13241	6.81321	7.13007		8.14811	7.7941	8.14522		9.16332	8.77587	9.16013		10.1783	9.75795	10.1748		11.1931
									1.54465	1.45817	1.54417		2.05268	1.93891	2.05196		3.06785	2.90539	3.06674		4.08417	3.87804	4.08264		5.10073	4.85471	5.09883		6.11662	5.83316	6.11465		7.13241	6.81291	7.13007		8.14811	7.79375	8.14522		9.16332	8.7755	9.16013		10.1783	9.75756	10.1748		11.1931
									1.54465	1.45803	1.54417		2.05268	1.93876	2.05196		3.06785	2.90521	3.06674		4.08417	3.87783	4.08264		5.10073	4.85447	5.09883		6.11662	5.83289	6.11465		7.13242	6.81261	7.13007		8.14811	7.79343	8.14522		9.16333	8.77513	9.16013		10.1783	9.75716	10.1748		11.1931
									1.54465	1.45789	1.54417		2.05268	1.93861	2.05197		3.06785	2.90503	3.06675		4.08417	3.87762	4.08264		5.10073	4.85424	5.09883		6.11662	5.83261	6.11465		7.13242	6.81231	7.13008		8.14811	7.79308	8.14522		9.16333	8.77477	9.16014		10.1783	9.75677	10.1748		11.1931
									1.54465	1.45775	1.54417		2.05268	1.93847	2.05197		3.06785	2.90486	3.06675		4.08418	3.87742	4.08264		5.10073	4.854	5.09883		6.11662	5.83234	6.11465		7.13242	6.81201	7.13008		8.14812	7.79277	8.14522		9.16333	8.7744	9.16014		10.1783	9.75638	10.1748		11.1931
									1.54466	1.45761	1.54417		2.05268	1.93832	2.05197		3.06785	2.90469	3.06675		4.08418	3.87721	4.08264		5.10074	4.85376	5.09884		6.11662	5.83207	6.11465		7.13242	6.81171	7.13008		8.14812	7.79242	8.14523		9.16333	8.77404	9.16014		10.1783	9.75598	10.1748		11.1931
									1.54466	1.45748	1.54417		2.05268	1.93818	2.05197		3.06785	2.90451	3.06675		4.08418	3.87701	4.08265		5.10074	4.85353	5.09884		6.11662	5.8318	6.11465		7.13242	6.81141	7.13008		8.14812	7.79211	8.14523		9.16333	8.77367	9.16014		10.1783	9.75559	10.1748		11.1931
									1.54466	1.45734	1.54417		2.05268	1.93803	2.05197		3.06786	2.90434	3.06675		4.08418	3.8768	4.08265		5.10074	4.85329	5.09884		6.11663	5.83153	6.11466		7.13243	6.81112	7.13009		8.14812	7.79176	8.14523		9.16334	8.77331	9.16015		10.1783	9.75521	10.1748		11.1931
									1.54466	1.4572	1.54418		2.05269	1.93789	2.05197		3.06786	2.90417	3.06675		4.08418	3.8766	4.08265		5.10074	4.85306	5.09884		6.11663	5.83126	6.11466		7.13243	6.81081	7.13009		8.14812	7.79145	8.14523		9.16334	8.77295	9.16015		10.1783	9.75482	10.1748		11.1931
									1.54466	1.45707	1.54418		2.05269	1.93774	2.05197		3.06786	2.904	3.06675		4.08418	3.8764	4.08265		5.10074	4.85283	5.09884		6.11663	5.83099	6.11466		7.13243	6.81052	7.13009		8.14812	7.79111	8.14523		9.16334	8.77259	9.16015		10.1783	9.75443	10.1748		11.1931
									1.54466	1.45693	1.54418		2.05269	1.9376	2.05197		3.06786	2.90383	3.06676		4.08418	3.8762	4.08265		5.10074	4.85259	5.09884		6.11663	5.83072	6.11466		7.13243	6.81022	7.13009		8.14813	7.7908	8.14524		9.16334	8.77223	9.16015		10.1783	9.75405	10.1748		11.1931
									1.54466	1.4568	1.54418		2.05269	1.93746	2.05197		3.06786	2.90366	3.06676		4.08419	3.876	4.08265		5.10074	4.85236	5.09884		6.11663	5.83046	6.11466		7.13243	6.80992	7.13009		8.14813	7.79046	8.14524		9.16334	8.77187	9.16015		10.1783	9.75367	10.1748		11.1931
									1.54466	1.45666	1.54418		2.05269	1.93732	2.05198		3.06786	2.90349	3.06676		4.08419	3.8758	4.08265		5.10075	4.85213	5.09884		6.11663	5.83019	6.11467		7.13244	6.80962	7.13009		8.14813	7.79015	8.14524		9.16335	8.77152	9.16016		10.1783	9.75328	10.1748		11.1931
									1.54466	1.45653	1.54418		2.05269	1.93718	2.05198		3.06786	2.90332	3.06676		4.08419	3.87561	4.08265		5.10075	4.8519	5.09885		6.11663	5.82993	6.11467		7.13244	6.80934	7.1301		8.14813	7.78981	8.14524		9.16335	8.77117	9.16016		10.1783	9.7529	10.1748		11.1931
									1.54466	1.45639	1.54418		2.05269	1.93704	2.05198		3.06786	2.90315	3.06676		4.08419	3.87541	4.08266		5.10075	4.85167	5.09885		6.11664	5.82967	6.11467		7.13244	6.80904	7.1301		8.14813	7.7895	8.14524		9.16335	8.77082	9.16016		10.1783	9.75252	10.1748		11.1931
									1.54467	1.45626	1.54418		2.05269	1.9369	2.05198		3.06786	2.90299	3.06676		4.08419	3.87521	4.08266		5.10075	4.85144	5.09885		6.11664	5.82941	6.11467		7.13244	6.80875	7.1301		8.14813	7.78917	8.14525		9.16335	8.77047	9.16016		10.1783	9.75214	10.1748		11.1931
									1.54467	1.45613	1.54418		2.05269	1.93676	2.05198		3.06786	2.90282	3.06676		4.08419	3.87502	4.08266		5.10075	4.85121	5.09885		6.11664	5.82915	6.11467		7.13244	6.80846	7.1301		8.14813	7.78886	8.14525		9.16335	8.77013	9.16017		10.1783	9.75176	10.1748		11.1931
									1.54467	1.456	1.54418		2.0527	1.93662	2.05198		3.06787	2.90266	3.06676		4.08419	3.87482	4.08266		5.10075	4.85098	5.09885		6.11664	5.82889	6.11467		7.13244	6.80818	7.13011		8.14814	7.78853	8.14525		9.16336	8.76978	9.16017		10.1783	9.75138	10.1748		11.1931
									1.54467	1.45587	1.54418		2.0527	1.93648	2.05198		3.06787	2.90249	3.06676		4.0842	3.87463	4.08266		5.10075	4.85076	5.09886		6.11664	5.82864	6.11468		7.13245	6.80789	7.13011		8.14814	7.78822	8.14525		9.16336	8.76944	9.16017		10.1783	9.75101	10.1748		11.1931
									1.54467	1.45574	1.54419		2.0527	1.93634	2.05198		3.06787	2.90233	3.06677		4.0842	3.87444	4.08266		5.10076	4.85053	5.09886		6.11664	5.82838	6.11468		7.13245	6.80761	7.13011		8.14814	7.78789	8.14525		9.16336	8.7691	9.16017		10.1783	9.75063	10.1748		11.1931
									1.54467	1.45561	1.54419		2.0527	1.93621	2.05198		3.06787	2.90217	3.06677		4.0842	3.87424	4.08267		5.10076	4.8503	5.09886		6.11664	5.82813	6.11468		7.13245	6.80732	7.13011		8.14814	7.78759	8.14526		9.16336	8.76876	9.16018		10.1783	9.75026	10.1748		11.1931
									1.54467	1.45548	1.54419		2.0527	1.93607	2.05199		3.06787	2.90201	3.06677		4.0842	3.87405	4.08267		5.10076	4.85008	5.09886		6.11664	5.82788	6.11468		7.13245	6.80705	7.13011		8.14815	7.78726	8.14526		9.16337	8.76842	9.16018		10.1783	9.7499	10.1749		11.1931
									1.54467	1.45535	1.54419		2.0527	1.93593	2.05199		3.06787	2.90184	3.06677		4.0842	3.87386	4.08267		5.10076	4.84986	5.09886		6.11665	5.82763	6.11468		7.13245	6.80677	7.13011		8.14815	7.78696	8.14526		9.16337	8.76808	9.16018		10.1783	9.74953	10.1749		11.1931
									1.54467	1.45522	1.54419		2.0527	1.9358	2.05199		3.06787	2.90169	3.06677		4.0842	3.87367	4.08267		5.10076	4.84964	5.09887		6.11665	5.82738	6.11468		7.13246	6.8065	7.13011		8.14815	7.78664	8.14526		9.16337	8.76774	9.16018		10.1783	9.74916	10.1749		11.1931
									1.54468	1.4551	1.54419		2.0527	1.93567	2.05199		3.06787	2.90152	3.06677		4.08421	3.87348	4.08267		5.10076	4.84942	5.09887		6.11665	5.82714	6.11469		7.13246	6.80621	7.13012		8.14815	7.78634	8.14526		9.16337	8.76741	9.16018		10.1783	9.7488	10.1749		11.1931
									1.54468	1.45497	1.54419		2.0527	1.93553	2.05199		3.06788	2.90137	3.06677		4.08421	3.87329	4.08267		5.10077	4.8492	5.09887		6.11665	5.82689	6.11469		7.13246	6.80595	7.13012		8.14815	7.78602	8.14526		9.16337	8.76707	9.16018		10.1783	9.74844	10.1749		11.1931
									1.54468	1.45484	1.54419		2.05271	1.9354	2.05199		3.06788	2.90121	3.06677		4.08421	3.8731	4.08268		5.10077	4.84899	5.09887		6.11665	5.82665	6.11469		7.13246	6.80567	7.13012		8.14816	7.78573	8.14527		9.16338	8.76674	9.16019		10.1783	9.74808	10.1749		11.1931
									1.54468	1.45472	1.54419		2.05271	1.93527	2.05199		3.06788	2.90105	3.06678		4.08421	3.87291	4.08268		5.10077	4.84877	5.09887		6.11665	5.8264	6.11469		7.13246	6.8054	7.13012		8.14816	7.78542	8.14527		9.16338	8.76641	9.16019		10.1783	9.74772	10.1749		11.1931
									1.54468	1.45459	1.54419		2.05271	1.93514	2.05199		3.06788	2.90089	3.06678		4.08421	3.87273	4.08268		5.10077	4.84856	5.09887		6.11665	5.82616	6.11469		7.13246	6.80513	7.13012		8.14816	7.78513	8.14527		9.16338	8.76608	9.16019		10.1783	9.74737	10.1749		11.1931
									1.54468	1.45447	1.5442		2.05271	1.935	2.05199		3.06788	2.90073	3.06678		4.08421	3.87254	4.08268		5.10077	4.84834	5.09887		6.11665	5.82592	6.1147		7.13247	6.80486	7.13012		8.14816	7.78482	8.14527		9.16338	8.76575	9.16019		10.1783	9.74702	10.1749		11.1931
									1.54468	1.45434	1.5442		2.05271	1.93487	2.05199		3.06788	2.90057	3.06678		4.08422	3.87236	4.08268		5.10077	4.84813	5.09887		6.11665	5.82568	6.1147		7.13247	6.80459	7.13013		8.14816	7.78453	8.14527		9.16338	8.76543	9.16019		10.1783	9.74667	10.1749		11.1931
									1.54468	1.45422	1.5442		2.05271	1.93474	2.05199		3.06788	2.90042	3.06678		4.08422	3.87217	4.08268		5.10078	4.84792	5.09888		6.11666	5.82544	6.1147		7.13247	6.80432	7.13013		8.14817	7.78424	8.14528		9.16339	8.76511	9.16019		10.1783	9.74633	10.1749		11.1931
									1.54468	1.4541	1.5442		2.05271	1.93461	2.052		3.06788	2.90026	3.06678		4.08422	3.87199	4.08269		5.10078	4.84771	5.09888		6.11666	5.8252	6.1147		7.13247	6.80405	7.13013		8.14817	7.78395	8.14528		9.16339	8.76479	9.16019		10.1784	9.74599	10.1749		11.1931
									1.54468	1.45397	1.5442		2.05271	1.93449	2.052		3.06788	2.90011	3.06678		4.08422	3.87181	4.08269		5.10078	4.84751	5.09888		6.11666	5.82497	6.1147		7.13247	6.80379	7.13013		8.14817	7.78365	8.14528		9.16339	8.76447	9.1602		10.1784	9.74565	10.1749		11.1931
									1.54469	1.45385	1.5442		2.05271	1.93436	2.052		3.06789	2.89995	3.06679		4.08422	3.87162	4.08269		5.10078	4.8473	5.09888		6.11666	5.82473	6.1147		7.13247	6.80352	7.13013		8.14817	7.78336	8.14528		9.16339	8.76415	9.1602		10.1784	9.74531	10.1749		11.1931
									1.54469	1.45373	1.5442		2.05272	1.93423	2.052		3.06789	2.8998	3.06679		4.08422	3.87144	4.08269		5.10078	4.84709	5.09888		6.11666	5.82449	6.11471		7.13248	6.80326	7.13014		8.14818	7.78307	8.14528		9.16339	8.76383	9.1602		10.1784	9.74497	10.1749		11.1931
									1.54469	1.45361	1.5442		2.05272	1.9341	2.052		3.06789	2.89964	3.06679		4.08422	3.87126	4.08269		5.10078	4.84688	5.09888		6.11667	5.82425	6.11471		7.13248	6.80299	7.13014		8.14818	7.78278	8.14529		9.1634	8.76352	9.1602		10.1784	9.74462	10.1749		11.1931
									1.54469	1.45349	1.5442		2.05272	1.93397	2.052		3.06789	2.89949	3.06679		4.08423	3.87109	4.08269		5.10079	4.84668	5.09889		6.11667	5.82402	6.11471		7.13248	6.80274	7.13014		8.14818	7.78249	8.14529		9.1634	8.76321	9.16021		10.1784	9.74428	10.1749		11.1932
									1.54469	1.45337	1.5442		2.05272	1.93385	2.052		3.06789	2.89934	3.06679		4.08423	3.87091	4.08269		5.10079	4.84647	5.09889		6.11667	5.82379	6.11471		7.13248	6.80247	7.13014		8.14818	7.7822	8.14529		9.1634	8.76289	9.16021		10.1784	9.74393	10.1749		11.1932
									1.54469	1.45325	1.54421		2.05272	1.93372	2.052		3.06789	2.89919	3.06679		4.08423	3.87073	4.08269		5.10079	4.84627	5.09889		6.11667	5.82355	6.11471		7.13248	6.80222	7.13014		8.14818	7.78191	8.14529		9.1634	8.76258	9.16021		10.1784	9.74358	10.1749		11.1932
									1.54469	1.45314	1.54421		2.05272	1.93359	2.052		3.0679	2.89904	3.06679		4.08423	3.87055	4.0827		5.10079	4.84606	5.09889		6.11667	5.82332	6.11472		7.13249	6.80196	7.13015		8.14818	7.78163	8.1453		9.1634	8.76228	9.16021		10.1784	9.74324	10.1749		11.1932
									1.54469	1.45302	1.54421		2.05272	1.93347	2.05201		3.0679	2.89889	3.06679		4.08423	3.87038	4.0827		5.10079	4.84586	5.09889		6.11667	5.82309	6.11472		7.13249	6.80171	7.13015		8.14819	7.78134	8.1453		9.1634	8.76197	9.16021		10.1784	9.7429	10.1749		11.1932
									1.54469	1.4529	1.54421		2.05272	1.93334	2.05201		3.0679	2.89874	3.06679		4.08423	3.8702	4.0827		5.10079	4.84566	5.0989		6.11667	5.82286	6.11472		7.13249	6.80145	7.13015		8.14819	7.78106	8.1453		9.16341	8.76166	9.16021		10.1784	9.74257	10.1749		11.1932
									1.54469	1.45279	1.54421						3.0679	2.89859	3.0668		4.08423	3.87003	4.0827		5.10079	4.84546	5.0989		6.11668	5.82263	6.11472		7.13249	6.80121	7.13015		8.14819	7.78077	8.1453		9.16341	8.76135	9.16022		10.1784	9.74223	10.1749		11.1932
									1.54469	1.45267	1.54421						3.0679	2.89845	3.0668		4.08424	3.86986	4.0827		5.1008	4.84525	5.0989		6.11668	5.82241	6.11472		7.13249	6.80095	7.13015		8.14819	7.7805	8.1453		9.16341	8.76104	9.16022		10.1784	9.7419	10.1749		11.1932
									1.54469	1.45256	1.54421						3.0679	2.8983	3.0668		4.08424	3.86968	4.0827		5.1008	4.84505	5.0989		6.11668	5.82218	6.11472		7.13249	6.80071	7.13016		8.14819	7.78022	8.14531		9.16341	8.76074	9.16022		10.1784	9.74156	10.1749		11.1932
									1.5447	1.45244	1.54421						3.0679	2.89815	3.0668		4.08424	3.86951	4.0827		5.1008	4.84485	5.0989		6.11668	5.82196	6.11472		7.1325	6.80045	7.13016		8.1482	7.77994	8.14531		9.16342	8.76043	9.16022		10.1784	9.74123	10.1749		11.1932
									1.5447	1.45233	1.54421						3.0679	2.89801	3.0668		4.08424	3.86934	4.0827		5.1008	4.84466	5.0989		6.11669	5.82173	6.11473		7.1325	6.80021	7.13016		8.1482	7.77966	8.14531		9.16342	8.76013	9.16022		10.1784	9.7409	10.1749		11.1932
									1.5447	1.45222	1.54421						3.0679	2.89786	3.0668		4.08424	3.86917	4.0827		5.1008	4.84446	5.09891		6.11669	5.82151	6.11473		7.1325	6.79995	7.13016		8.1482	7.77939	8.14531		9.16342	8.75983	9.16023		10.1784	9.74057	10.1749		11.1932
									1.5447	1.4521	1.54421						3.06791	2.89772	3.0668		4.08424	3.869	4.08271		5.1008	4.84427	5.09891		6.11669	5.82129	6.11473		7.1325	6.79971	7.13016		8.14821	7.77911	8.14531		9.16342	8.75953	9.16023		10.1784	9.74025	10.1749		11.1932
									1.5447	1.45199	1.54422						3.06791	2.89758	3.0668		4.08424	3.86883	4.08271		5.1008	4.84407	5.09891		6.11669	5.82106	6.11473		7.1325	6.79946	7.13016		8.14821	7.77883	8.14531		9.16342	8.75924	9.16023		10.1784	9.73993	10.1749		11.1932
									1.5447	1.45188	1.54422						3.06791	2.89743	3.06681		4.08425	3.86866	4.08271		5.10081	4.84388	5.09891		6.11669	5.82085	6.11473		7.13251	6.79921	7.13017		8.14821	7.77856	8.14532		9.16342	8.75894	9.16023		10.1784	9.73961	10.1749		11.1932
									1.5447	1.45176	1.54422						3.06791	2.89729	3.06681		4.08425	3.86849	4.08271		5.10081	4.84369	5.09891		6.11669	5.82062	6.11474		7.13251	6.79896	7.13017		8.14821	7.77829	8.14532		9.16343	8.75865	9.16023		10.1784	9.73929	10.1749		11.1932
									1.5447	1.45165	1.54422						3.06791	2.89715	3.06681		4.08425	3.86833	4.08272		5.10081	4.8435	5.09891		6.11669	5.8204	6.11474		7.13251	6.79872	7.13017		8.14821	7.77802	8.14532		9.16343	8.75836	9.16024		10.1784	9.73898	10.1749		11.1932
									1.5447	1.45154	1.54422						3.06791	2.89701	3.06681		4.08425	3.86816	4.08272		5.10081	4.84331	5.09891		6.1167	5.82018	6.11474		7.13251	6.79847	7.13017		8.14822	7.77775	8.14532		9.16343	8.75807	9.16024		10.1784	9.73866	10.1749		11.1932
									1.5447	1.45143	1.54422						3.06791	2.89687	3.06681		4.08425	3.86799	4.08272		5.10081	4.84312	5.09891		6.1167	5.81997	6.11474		7.13251	6.79823	7.13017		8.14822	7.77748	8.14532		9.16343	8.75778	9.16024		10.1784	9.73835	10.1749		11.1932
									1.5447	1.45132	1.54422						3.06791	2.89673	3.06681		4.08425	3.86783	4.08272		5.10081	4.84293	5.09892		6.1167	5.81975	6.11474		7.13251	6.79798	7.13018		8.14822	7.77721	8.14532		9.16343	8.75749	9.16024		10.1784	9.73803	10.1749		11.1932
									1.54471	1.45121	1.54422						3.06792	2.89659	3.06681		4.08426	3.86766	4.08272		5.10082	4.84274	5.09892		6.1167	5.81953	6.11474		7.13252	6.79774	7.13018		8.14822	7.77694	8.14533		9.16344	8.7572	9.16024		10.1784	9.73772	10.1749		11.1932
									1.54471	1.45111	1.54422						3.06792	2.89645	3.06682		4.08426	3.8675	4.08272		5.10082	4.84255	5.09892		6.1167	5.81932	6.11475		7.13252	6.7975	7.13018		8.14823	7.77668	8.14533		9.16344	8.75692	9.16025		10.1784	9.7374	10.1749		11.1932
									1.54471	1.451	1.54422						3.06792	2.89631	3.06682		4.08426	3.86734	4.08272		5.10082	4.84237	5.09892		6.1167	5.8191	6.11475		7.13252	6.79727	7.13018		8.14823	7.77642	8.14533		9.16344	8.75663	9.16025		10.1784	9.73708	10.1749		11.1932
									1.54471	1.4509	1.54422						3.06792	2.89617	3.06682		4.08426	3.86718	4.08272		5.10082	4.84218	5.09892		6.1167	5.81889	6.11475		7.13252	6.79703	7.13018		8.14823	7.77616	8.14533		9.16344	8.75635	9.16025		10.1784	9.73677	10.1749		11.1932
									1.54471	1.45079	1.54423						3.06792	2.89603	3.06682		4.08426	3.86701	4.08273		5.10082	4.84199	5.09893		6.11671	5.81868	6.11475		7.13252	6.7968	7.13018		8.14823	7.7759	8.14533		9.16344	8.75606	9.16025		10.1784	9.73646	10.1749		11.1932
									1.54471	1.45069	1.54423						3.06792	2.8959	3.06682		4.08426	3.86686	4.08273		5.10082	4.84181	5.09893		6.11671	5.81847	6.11475		7.13253	6.79656	7.13019		8.14823	7.77564	8.14534		9.16345	8.75578	9.16025		10.1784	9.73614	10.1749		11.1932
									1.54471	1.45058	1.54423						3.06792	2.89576	3.06682		4.08426	3.8667	4.08273		5.10083	4.84162	5.09893		6.11671	5.81826	6.11475		7.13253	6.79633	7.13019		8.14823	7.77538	8.14534		9.16345	8.7555	9.16025		10.1784	9.73583	10.175		11.1932
									1.54471	1.45048	1.54423						3.06792	2.89562	3.06682		4.08426	3.86654	4.08273		5.10083	4.84144	5.09893		6.11671	5.81805	6.11475		7.13253	6.7961	7.13019		8.14824	7.77512	8.14534		9.16345	8.75522	9.16026		10.1784	9.73553	10.175		11.1932
									1.54471	1.45037	1.54423						3.06792	2.89549	3.06682		4.08427	3.86638	4.08273		5.10083	4.84126	5.09893		6.11671	5.81785	6.11476		7.13253	6.79587	7.13019		8.14824	7.77487	8.14534		9.16345	8.75494	9.16026		10.1784	9.73523	10.175		11.1932
									1.54471	1.45027	1.54423						3.06792	2.89535	3.06682		4.08427	3.86623	4.08273		5.10083	4.84107	5.09893		6.11672	5.81764	6.11476		7.13253	6.79564	7.13019		8.14824	7.77461	8.14534		9.16346	8.75466	9.16026		10.1784	9.73493	10.175		11.1932
									1.54472	1.45016	1.54423						3.06793	2.89522	3.06683		4.08427	3.86607	4.08273		5.10083	4.84089	5.09893		6.11672	5.81744	6.11476		7.13253	6.79542	7.13019		8.14824	7.77435	8.14535		9.16346	8.75438	9.16026		10.1784	9.73464	10.175		11.1932
									1.54472	1.45006	1.54423						3.06793	2.89508	3.06683		4.08427	3.86592	4.08273		5.10083	4.84071	5.09893		6.11672	5.81724	6.11476		7.13254	6.79519	7.1302		8.14824	7.7741	8.14535		9.16346	8.75411	9.16027		10.1784	9.73434	10.175		11.1932
									1.54472	1.44995	1.54423						3.06793	2.89495	3.06683		4.08427	3.86577	4.08273		5.10083	4.84053	5.09894		6.11672	5.81704	6.11476		7.13254	6.79496	7.1302		8.14825	7.77385	8.14535		9.16346	8.75384	9.16027		10.1784	9.73405	10.175		11.1932
									1.54472	1.44985	1.54423						3.06793	2.89481	3.06683		4.08427	3.86561	4.08273		5.10084	4.84035	5.09894		6.11672	5.81684	6.11477		7.13254	6.79474	7.1302		8.14825	7.7736	8.14535		9.16346	8.75357	9.16027		10.1784	9.73377	10.175		11.1932
									1.54472	1.44974	1.54424						3.06793	2.89468	3.06683		4.08427	3.86546	4.08274		5.10084	4.84018	5.09894		6.11672	5.81664	6.11477		7.13254	6.79451	7.1302		8.14825	7.77335	8.14536		9.16347	8.75329	9.16027		10.1784	9.73348	10.175		11.1932
									1.54472	1.44964	1.54424						3.06793	2.89455	3.06683		4.08428	3.86531	4.08274		5.10084	4.84	5.09894		6.11672	5.81644	6.11477		7.13254	6.79429	7.1302		8.14825	7.7731	8.14536		9.16347	8.75303	9.16027		10.1784	9.73319	10.175		11.1932
									1.54472	1.44954	1.54424						3.06793	2.89442	3.06683		4.08428	3.86516	4.08274		5.10084	4.83982	5.09894		6.11673	5.81624	6.11477		7.13254	6.79406	7.13021		8.14826	7.77286	8.14536		9.16347	8.75276	9.16028		10.1784	9.73291	10.175		11.1932
									1.54472	1.44943	1.54424						3.06793	2.89429	3.06684		4.08428	3.86501	4.08274		5.10084	4.83964	5.09894		6.11673	5.81604	6.11477		7.13255	6.79383	7.13021		8.14826	7.77261	8.14536		9.16347	8.75249	9.16028		10.1784	9.73262	10.175		11.1932
									1.54472	1.44933	1.54424						3.06794	2.89416	3.06684		4.08428	3.86486	4.08274		5.10084	4.83947	5.09894		6.11673	5.81585	6.11477		7.13255	6.79361	7.13021		8.14826	7.77237	8.14536		9.16347	8.75223	9.16028		10.1784	9.73234	10.175		11.1933
									1.54472	1.44923	1.54424						3.06794	2.89403	3.06684		4.08428	3.86471	4.08275		5.10084	4.83929	5.09895		6.11673	5.81565	6.11478		7.13255	6.79339	7.13021		8.14826	7.77212	8.14536		9.16348	8.75196	9.16028		10.1784	9.73205	10.175		11.1933
									1.54472	1.44913	1.54424						3.06794	2.8939	3.06684		4.08428	3.86457	4.08275		5.10084	4.83912	5.09895		6.11673	5.81545	6.11478		7.13255	6.79317	7.13021		8.14827	7.77188	8.14537		9.16348	8.7517	9.16029		10.1784	9.73176	10.175		11.1933
									1.54472	1.44903	1.54424						3.06794	2.89377	3.06684		4.08428	3.86442	4.08275		5.10085	4.83895	5.09895		6.11674	5.81526	6.11478		7.13255	6.79295	7.13022		8.14827	7.77164	8.14537		9.16348	8.75144	9.16029		10.1784	9.73148	10.175		11.1933
									1.54473	1.44893	1.54424						3.06794	2.89364	3.06684		4.08428	3.86427	4.08275		5.10085	4.83877	5.09895		6.11674	5.81506	6.11478		7.13255	6.79273	7.13022		8.14827	7.7714	8.14537		9.16348	8.75117	9.16029		10.1784	9.73119	10.175		11.1933
									1.54473	1.44883	1.54424						3.06794	2.89351	3.06684		4.08429	3.86413	4.08275		5.10085	4.8386	5.09895		6.11674	5.81487	6.11478		7.13256	6.79251	7.13022		8.14827	7.77116	8.14537		9.16348	8.75092	9.16029		10.1784	9.73091	10.175		11.1933
									1.54473	1.44873	1.54424						3.06794	2.89339	3.06684		4.08429	3.86398	4.08275		5.10085	4.83843	5.09895		6.11674	5.81467	6.11479		7.13256	6.7923	7.13022		8.14827	7.77091	8.14537		9.16348	8.75066	9.16029		10.1784	9.73063	10.175		11.1933
									1.54473	1.44863	1.54424						3.06794	2.89326	3.06684		4.08429	3.86383	4.08275		5.10085	4.83826	5.09896		6.11674	5.81448	6.11479		7.13256	6.79208	7.13023		8.14828	7.77067	8.14538		9.16349	8.7504	9.1603		10.1784	9.73035	10.175		11.1933
									1.54473	1.44853	1.54425						3.06795	2.89314	3.06684		4.08429	3.86369	4.08275		5.10085	4.83809	5.09896		6.11674	5.81428	6.11479		7.13256	6.79187	7.13023		8.14828	7.77043	8.14538		9.16349	8.75014	9.1603		10.1785	9.73007	10.175		11.1933
									1.54473	1.44843	1.54425						3.06795	2.89301	3.06685		4.08429	3.86355	4.08275		5.10086	4.83792	5.09896		6.11675	5.81409	6.11479		7.13256	6.79166	7.13023		8.14828	7.77019	8.14538		9.16349	8.74989	9.1603		10.1785	9.7298	10.175		11.1933
									1.54473	1.44833	1.54425						3.06795	2.89288	3.06685		4.08429	3.86341	4.08276		5.10086	4.83775	5.09896		6.11675	5.8139	6.11479		7.13257	6.79145	7.13023		8.14828	7.76996	8.14538		9.16349	8.74963	9.1603		10.1785	9.72953	10.175		11.1933
									1.54473	1.44824	1.54425						3.06795	2.89276	3.06685		4.08429	3.86326	4.08276		5.10086	4.83759	5.09896		6.11675	5.81371	6.11479		7.13257	6.79124	7.13023		8.14828	7.76972	8.14538		9.16349	8.74938	9.1603		10.1785	9.72925	10.175		11.1933
									1.54473	1.44814	1.54425						3.06795	2.89264	3.06685		4.08429	3.86312	4.08276		5.10086	4.83742	5.09896		6.11675	5.81353	6.11479		7.13257	6.79103	7.13023		8.14829	7.76948	8.14538		9.16349	8.74913	9.1603		10.1785	9.72898	10.175		11.1933
									1.54473	1.44805	1.54425						3.06795	2.89251	3.06685		4.08429	3.86298	4.08276		5.10086	4.83726	5.09896		6.11675	5.81334	6.1148		7.13257	6.79082	7.13023		8.14829	7.76925	8.14539		9.1635	8.74888	9.16031		10.1785	9.72872	10.175		11.1933
									1.54473	1.44795	1.54425						3.06795	2.89239	3.06685		4.0843	3.86284	4.08276		5.10086	4.8371	5.09896		6.11676	5.81315	6.1148		7.13257	6.79061	7.13023		8.14829	7.76902	8.14539		9.1635	8.74864	9.16031		10.1785	9.72845	10.175		11.1933
									1.54474	1.44786	1.54425						3.06795	2.89227	3.06685		4.0843	3.86269	4.08276		5.10086	4.83694	5.09897		6.11676	5.81296	6.1148		7.13257	6.79041	7.13024		8.14829	7.76879	8.14539		9.1635	8.7484	9.16031		10.1785	9.72819	10.175		11.1933
									1.54474	1.44776	1.54425						3.06795	2.89215	3.06685		4.0843	3.86255	4.08276		5.10087	4.83678	5.09897		6.11676	5.81278	6.1148		7.13258	6.7902	7.13024		8.1483	7.76856	8.14539		9.1635	8.74816	9.16031		10.1785	9.72792	10.175		11.1933
									1.54474	1.44767	1.54425						3.06796	2.89203	3.06685		4.0843	3.86241	4.08276		5.10087	4.83661	5.09897		6.11676	5.81259	6.1148		7.13258	6.78999	7.13024		8.1483	7.76833	8.14539		9.16351	8.74792	9.16032		10.1785	9.72766	10.175		11.1933
									1.54474	1.44758	1.54425						3.06796	2.89191	3.06685		4.0843	3.86227	4.08277		5.10087	4.83645	5.09897		6.11676	5.81241	6.1148		7.13258	6.78978	7.13024		8.1483	7.76811	8.1454		9.16351	8.74768	9.16032		10.1785	9.7274	10.175		11.1933
									1.54474	1.44749	1.54425						3.06796	2.89179	3.06686		4.0843	3.86213	4.08277		5.10087	4.83629	5.09897		6.11676	5.81223	6.1148		7.13258	6.78958	7.13024		8.1483	7.76788	8.1454		9.16351	8.74743	9.16032		10.1785	9.72714	10.175		11.1933
									1.54474	1.44739	1.54425						3.06796	2.89167	3.06686		4.0843	3.86199	4.08277		5.10087	4.83613	5.09897		6.11677	5.81205	6.1148		7.13258	6.78937	7.13025		8.1483	7.76766	8.1454		9.16351	8.74719	9.16032		10.1785	9.72687	10.175		11.1933
									1.54474	1.4473	1.54426						3.06796	2.89155	3.06686		4.0843	3.86185	4.08277		5.10087	4.83596	5.09898		6.11677	5.81186	6.11481		7.13258	6.78917	7.13025		8.14831	7.76744	8.1454		9.16351	8.74694	9.16032		10.1785	9.72661	10.175		11.1933
																	3.06796	2.89144	3.06686		4.0843	3.86172	4.08277		5.10087	4.8358	5.09898		6.11677	5.81168	6.11481		7.13259	6.78897	7.13025		8.14831	7.76722	8.14541		9.16352	8.7467	9.16033		10.1785	9.72635	10.175		11.1933
																	3.06796	2.89132	3.06686		4.0843	3.86158	4.08277		5.10088	4.83564	5.09898		6.11677	5.8115	6.11481		7.13259	6.78876	7.13025		8.14831	7.76699	8.14541		9.16352	8.74645	9.16033		10.1785	9.72609	10.175		11.1933
																	3.06796	2.8912	3.06686		4.08431	3.86144	4.08277		5.10088	4.83548	5.09898		6.11677	5.81132	6.11481		7.13259	6.78856	7.13025		8.14831	7.76677	8.14541		9.16352	8.7462	9.16033		10.1785	9.72583	10.175		11.1933
																	3.06796	2.89109	3.06686		4.08431	3.8613	4.08277		5.10088	4.83532	5.09898		6.11677	5.81114	6.11481		7.13259	6.78836	7.13026		8.14831	7.76655	8.14541		9.16352	8.74595	9.16033		10.1785	9.72557	10.175		11.1933
																	3.06797	2.89097	3.06686		4.08431	3.86117	4.08278		5.10088	4.83516	5.09898		6.11677	5.81096	6.11482		7.13259	6.78816	7.13026		8.14832	7.76633	8.14541		9.16352	8.74571	9.16033		10.1785	9.72531	10.175		11.1933
																	3.06797	2.89086	3.06686		4.08431	3.86103	4.08278		5.10088	4.835	5.09898		6.11678	5.81079	6.11482		7.13259	6.78797	7.13026		8.14832	7.76612	8.14542		9.16353	8.74546	9.16034		10.1785	9.72506	10.175		11.1933
																	3.06797	2.89074	3.06686		4.08431	3.86089	4.08278		5.10088	4.83484	5.09899		6.11678	5.81061	6.11482		7.13259	6.78777	7.13026		8.14832	7.7659	8.14542		9.16353	8.74522	9.16034		10.1785	9.7248	10.175		11.1933
																	3.06797	2.89063	3.06687		4.08431	3.86076	4.08278		5.10088	4.83469	5.09899		6.11678	5.81043	6.11482		7.1326	6.78757	7.13026		8.14832	7.76569	8.14542		9.16353	8.74499	9.16034		10.1785	9.72455	10.175		11.1933
																	3.06797	2.89052	3.06687		4.08431	3.86062	4.08278		5.10088	4.83453	5.09899		6.11678	5.81026	6.11482		7.1326	6.78737	7.13026		8.14832	7.76547	8.14542		9.16353	8.74475	9.16034		10.1785	9.72429	10.175		11.1933
																	3.06797	2.8904	3.06687		4.08431	3.86049	4.08278		5.10088	4.83438	5.09899		6.11678	5.81008	6.11482		7.1326	6.78718	7.13026		8.14832	7.76526	8.14542		9.16353	8.74451	9.16034		10.1785	9.72404	10.175		11.1933
																	3.06797	2.89029	3.06687		4.08431	3.86035	4.08278		5.10089	4.83423	5.09899		6.11678	5.80991	6.11482		7.1326	6.78698	7.13027		8.14833	7.76505	8.14542		9.16354	8.74428	9.16035		10.1785	9.72379	10.175		11.1933
																	3.06797	2.89018	3.06687		4.08432	3.86022	4.08278		5.10089	4.83408	5.09899		6.11678	5.80974	6.11482		7.1326	6.78679	7.13027		8.14833	7.76483	8.14543		9.16354	8.74404	9.16035		10.1785	9.72354	10.175		11.1933
																	3.06797	2.89007	3.06687		4.08432	3.86009	4.08279		5.10089	4.83393	5.09899		6.11679	5.80957	6.11483		7.1326	6.7866	7.13027		8.14833	7.76462	8.14543		9.16354	8.74381	9.16035		10.1785	9.72329	10.1751		11.1933
																	3.06798	2.88996	3.06687		4.08432	3.85996	4.08279		5.10089	4.83378	5.099		6.11679	5.8094	6.11483		7.1326	6.7864	7.13027		8.14833	7.76441	8.14543		9.16354	8.74357	9.16035		10.1785	9.72304	10.1751		11.1933
																	3.06798	2.88985	3.06688		4.08432	3.85983	4.08279		5.10089	4.83363	5.099		6.11679	5.80922	6.11483		7.13261	6.78621	7.13028		8.14833	7.7642	8.14543		9.16354	8.74334	9.16036		10.1785	9.72279	10.1751		11.1933
																	3.06798	2.88974	3.06688		4.08432	3.85969	4.08279		5.10089	4.83348	5.099		6.11679	5.80905	6.11483		7.13261	6.78602	7.13028		8.14833	7.764	8.14543		9.16354	8.74311	9.16036		10.1785	9.72255	10.1751		11.1933
																	3.06798	2.88963	3.06688		4.08432	3.85957	4.08279		5.10089	4.83333	5.099		6.11679	5.80889	6.11483		7.13261	6.78583	7.13028		8.14834	7.76379	8.14544		9.16355	8.74287	9.16036		10.1785	9.7223	10.1751		11.1933
																	3.06798	2.88952	3.06688		4.08432	3.85944	4.08279		5.1009	4.83319	5.099		6.11679	5.80872	6.11483		7.13261	6.78564	7.13028		8.14834	7.76358	8.14544		9.16355	8.74264	9.16036		10.1785	9.72206	10.1751		11.1933
																	3.06798	2.88941	3.06688		4.08432	3.85931	4.08279		5.1009	4.83304	5.099		6.11679	5.80855	6.11484		7.13261	6.78545	7.13028		8.14834	7.76338	8.14544		9.16355	8.74241	9.16037		10.1785	9.72181	10.1751		11.1933
																	3.06798	2.8893	3.06688		4.08432	3.85918	4.08279		5.1009	4.83289	5.09901		6.1168	5.80838	6.11484		7.13262	6.78527	7.13028		8.14834	7.76317	8.14544		9.16355	8.74218	9.16037		10.1785	9.72156	10.1751		11.1933
																	3.06798	2.88919	3.06688		4.08432	3.85906	4.08279		5.1009	4.83275	5.09901		6.1168	5.80822	6.11484		7.13262	6.78508	7.13028		8.14835	7.76297	8.14544		9.16355	8.74195	9.16037		10.1785	9.72132	10.1751		11.1933
																	3.06798	2.88909	3.06688		4.08432	3.85893	4.08279		5.1009	4.8326	5.09901		6.1168	5.80805	6.11484		7.13262	6.7849	7.13028		8.14835	7.76276	8.14544		9.16356	8.74172	9.16037		10.1785	9.72107	10.1751		11.1933
																	3.06798	2.88898	3.06688		4.08433	3.85881	4.0828		5.1009	4.83246	5.09901		6.1168	5.80789	6.11484		7.13262	6.78472	7.13029		8.14835	7.76256	8.14545		9.16356	8.7415	9.16037		10.1785	9.72083	10.1751		11.1933
																	3.06799	2.88888	3.06688		4.08433	3.85868	4.0828		5.1009	4.83231	5.09901		6.1168	5.80772	6.11484		7.13262	6.78453	7.13029		8.14835	7.76236	8.14545		9.16356	8.74127	9.16037		10.1785	9.72059	10.1751		11.1933
																	3.06799	2.88877	3.06688		4.08433	3.85856	4.0828		5.10091	4.83217	5.09901		6.1168	5.80756	6.11485		7.13263	6.78435	7.13029		8.14836	7.76216	8.14545		9.16356	8.74104	9.16037		10.1785	9.72034	10.1751		11.1933
																	3.06799	2.88867	3.06689		4.08433	3.85844	4.0828		5.10091	4.83202	5.09901		6.11681	5.80739	6.11485		7.13263	6.78416	7.13029		8.14836	7.76196	8.14545		9.16356	8.74082	9.16038		10.1785	9.72011	10.1751		11.1934
																	3.06799	2.88857	3.06689		4.08433	3.85832	4.0828		5.10091	4.83188	5.09901		6.11681	5.80723	6.11485		7.13263	6.78398	7.13029		8.14836	7.76176	8.14545		9.16357	8.74059	9.16038		10.1785	9.71986	10.1751		11.1934
																	3.06799	2.88846	3.06689		4.08434	3.85819	4.0828		5.10091	4.83173	5.09901		6.11681	5.80707	6.11485		7.13263	6.7838	7.13029		8.14836	7.76156	8.14546		9.16357	8.74037	9.16038		10.1785	9.71963	10.1751		11.1934
																	3.06799	2.88836	3.06689		4.08434	3.85807	4.0828		5.10091	4.83159	5.09901		6.11681	5.80691	6.11485		7.13263	6.78362	7.13029		8.14836	7.76136	8.14546		9.16357	8.74015	9.16038		10.1785	9.71939	10.1751		11.1934
																	3.06799	2.88826	3.06689		4.08434	3.85795	4.08281		5.10091	4.83145	5.09902		6.11681	5.80675	6.11485		7.13263	6.78344	7.1303		8.14837	7.76116	8.14546		9.16357	8.73994	9.16038		10.1785	9.71916	10.1751		11.1934
																	3.06799	2.88816	3.06689		4.08434	3.85783	4.08281		5.10091	4.83131	5.09902		6.11681	5.80659	6.11486		7.13264	6.78326	7.1303		8.14837	7.76097	8.14546		9.16357	8.73972	9.16038		10.1785	9.71892	10.1751		11.1934
																	3.06799	2.88806	3.06689		4.08434	3.85771	4.08281		5.10091	4.83117	5.09902		6.11681	5.80643	6.11486		7.13264	6.78308	7.1303		8.14837	7.76077	8.14546		9.16357	8.73952	9.16038		10.1785	9.71869	10.1751		11.1934
																	3.06799	2.88796	3.06689		4.08434	3.85759	4.08281		5.10092	4.83103	5.09902		6.11682	5.80628	6.11486		7.13264	6.78291	7.1303		8.14837	7.76058	8.14546		9.16357	8.7393	9.16039		10.1785	9.71846	10.1751		11.1934
																	3.06799	2.88786	3.06689		4.08434	3.85747	4.08281		5.10092	4.83089	5.09902		6.11682	5.80612	6.11486		7.13264	6.78273	7.1303		8.14838	7.76038	8.14547		9.16358	8.7391	9.16039		10.1785	9.71823	10.1751		11.1934
																	3.06799	2.88776	3.0669		4.08434	3.85735	4.08281		5.10092	4.83075	5.09903		6.11682	5.80597	6.11486		7.13264	6.78256	7.1303		8.14838	7.76019	8.14547		9.16358	8.73889	9.16039		10.1786	9.718	10.1751		11.1934
																	3.068	2.88766	3.0669		4.08434	3.85723	4.08281		5.10092	4.83062	5.09903		6.11682	5.80581	6.11486		7.13265	6.78239	7.13031		8.14838	7.75999	8.14547		9.16358	8.73867	9.16039		10.1786	9.71777	10.1751		11.1934
																	3.068	2.88756	3.0669		4.08434	3.85711	4.08281		5.10092	4.83048	5.09903		6.11682	5.80566	6.11486		7.13265	6.78221	7.13031		8.14838	7.7598	8.14547		9.16358	8.73846	9.16039		10.1786	9.71754	10.1751		11.1934
																	3.068	2.88746	3.0669		4.08434	3.85699	4.08281		5.10092	4.83035	5.09903		6.11682	5.80551	6.11486		7.13265	6.78205	7.13031		8.14838	7.75961	8.14547		9.16358	8.73824	9.1604		10.1786	9.71731	10.1751		11.1934
																	3.068	2.88737	3.0669		4.08434	3.85688	4.08281		5.10092	4.83021	5.09903		6.11682	5.80536	6.11486		7.13265	6.78187	7.13031		8.14839	7.75942	8.14548		9.16358	8.73803	9.1604		10.1786	9.71708	10.1751		11.1934
																	3.068	2.88727	3.0669		4.08434	3.85676	4.08281		5.10093	4.83008	5.09903		6.11683	5.80521	6.11487		7.13265	6.7817	7.13031		8.14839	7.75923	8.14548		9.16359	8.73782	9.1604		10.1786	9.71686	10.1751		11.1934
																	3.068	2.88717	3.0669		4.08434	3.85664	4.08282		5.10093	4.82995	5.09903		6.11683	5.80506	6.11487		7.13265	6.78153	7.13032		8.14839	7.75904	8.14548		9.16359	8.7376	9.1604		10.1786	9.71663	10.1751		11.1934
																	3.068	2.88707	3.0669		4.08435	3.85653	4.08282		5.10093	4.82982	5.09903		6.11683	5.80492	6.11487		7.13265	6.78137	7.13032		8.14839	7.75885	8.14548		9.16359	8.73739	9.16041		10.1786	9.71641	10.1751		11.1934
																	3.068	2.88698	3.0669		4.08435	3.85641	4.08282		5.10093	4.82968	5.09904		6.11683	5.80477	6.11487		7.13266	6.7812	7.13032		8.1484	7.75867	8.14549		9.16359	8.73718	9.16041		10.1786	9.71619	10.1751		11.1934
																	3.068	2.88688	3.0669		4.08435	3.8563	4.08282		5.10093	4.82955	5.09904		6.11683	5.80462	6.11487		7.13266	6.78103	7.13032		8.1484	7.75848	8.14549		9.16359	8.73697	9.16041		10.1786	9.71596	10.1751		11.1934
																	3.06801	2.88678	3.06691		4.08435	3.85618	4.08282		5.10093	4.82942	5.09904		6.11683	5.80447	6.11487		7.13266	6.78087	7.13032		8.1484	7.7583	8.14549		9.16359	8.73676	9.16041		10.1786	9.71574	10.1751		11.1934
																	3.06801	2.88669	3.06691		4.08435	3.85607	4.08282		5.10093	4.82929	5.09904		6.11683	5.80432	6.11487		7.13266	6.7807	7.13033		8.1484	7.75811	8.14549		9.1636	8.73655	9.16041		10.1786	9.71552	10.1751		11.1934
																	3.06801	2.88659	3.06691		4.08435	3.85596	4.08283		5.10093	4.82916	5.09904		6.11683	5.80417	6.11488		7.13266	6.78053	7.13033		8.1484	7.75793	8.14549		9.1636	8.73635	9.16042		10.1786	9.7153	10.1751		11.1934
																	3.06801	2.8865	3.06691		4.08436	3.85584	4.08283		5.10093	4.82903	5.09904		6.11684	5.80403	6.11488		7.13266	6.78036	7.13033		8.14841	7.75775	8.14549		9.1636	8.73615	9.16042		10.1786	9.71508	10.1751		11.1934
																	3.06801	2.8864	3.06691		4.08436	3.85573	4.08283		5.10094	4.8289	5.09904		6.11684	5.80388	6.11488		7.13267	6.7802	7.13033		8.14841	7.75757	8.14549		9.1636	8.73595	9.16042		10.1786	9.71486	10.1751		11.1934
																	3.06801	2.88631	3.06691		4.08436	3.85562	4.08283		5.10094	4.82877	5.09904		6.11684	5.80373	6.11488		7.13267	6.78003	7.13033		8.14841	7.75738	8.1455		9.1636	8.73575	9.16042		10.1786	9.71465	10.1751		11.1934
																	3.06801	2.88621	3.06691		4.08436	3.85551	4.08283		5.10094	4.82864	5.09904		6.11684	5.80358	6.11488		7.13267	6.77987	7.13033		8.14841	7.7572	8.1455		9.16361	8.73555	9.16042		10.1786	9.71443	10.1751		11.1934
																	3.06801	2.88612	3.06691		4.08436	3.8554	4.08283		5.10094	4.82852	5.09905		6.11684	5.80344	6.11488		7.13267	6.7797	7.13033		8.14842	7.75702	8.1455		9.16361	8.73536	9.16043		10.1786	9.71422	10.1751		11.1934
																	3.06801	2.88602	3.06691		4.08436	3.85529	4.08283		5.10094	4.82839	5.09905		6.11684	5.8033	6.11488		7.13267	6.77954	7.13033		8.14842	7.75684	8.1455		9.16361	8.73516	9.16043		10.1786	9.71401	10.1751		11.1934
																	3.06801	2.88593	3.06691		4.08436	3.85518	4.08284		5.10094	4.82826	5.09905		6.11684	5.80315	6.11489		7.13267	6.77937	7.13034		8.14842	7.75666	8.1455		9.16361	8.73497	9.16043		10.1786	9.7138	10.1751		11.1934
																	3.06801	2.88583	3.06691		4.08436	3.85507	4.08284		5.10095	4.82813	5.09905		6.11684	5.80301	6.11489		7.13267	6.77921	7.13034		8.14842	7.75649	8.1455		9.16361	8.73477	9.16043		10.1786	9.71359	10.1751		11.1934
																	3.06801	2.88574	3.06691		4.08436	3.85496	4.08284		5.10095	4.82801	5.09905		6.11685	5.80287	6.11489		7.13267	6.77905	7.13034		8.14843	7.75631	8.1455		9.16361	8.73458	9.16043		10.1786	9.71338	10.1751		11.1934
																	3.06802	2.88565	3.06691		4.08436	3.85485	4.08284		5.10095	4.82788	5.09905		6.11685	5.80273	6.11489		7.13268	6.77889	7.13034		8.14843	7.75613	8.14551		9.16362	8.73438	9.16043		10.1786	9.71317	10.1751		11.1934
																	3.06802	2.88556	3.06692		4.08437	3.85475	4.08284		5.10095	4.82776	5.09905		6.11685	5.80259	6.11489		7.13268	6.77873	7.13034		8.14843	7.75596	8.14551		9.16362	8.73419	9.16043		10.1786	9.71297	10.1751		11.1934
																	3.06802	2.88546	3.06692		4.08437	3.85464	4.08284		5.10095	4.82763	5.09905		6.11685	5.80245	6.11489		7.13268	6.77857	7.13034		8.14843	7.75578	8.14551		9.16362	8.73399	9.16044		10.1786	9.71276	10.1751		11.1934
																	3.06802	2.88537	3.06692		4.08437	3.85453	4.08284		5.10095	4.82751	5.09906		6.11685	5.80231	6.11489		7.13268	6.77841	7.13034		8.14843	7.75561	8.14551		9.16362	8.7338	9.16044		10.1786	9.71256	10.1752		11.1934
																	3.06802	2.88528	3.06692		4.08437	3.85442	4.08284		5.10095	4.82739	5.09906		6.11685	5.80218	6.11489		7.13268	6.77825	7.13035		8.14844	7.75544	8.14551		9.16362	8.73361	9.16044		10.1786	9.71235	10.1752		11.1934
																	3.06802	2.88519	3.06692		4.08437	3.85432	4.08284		5.10095	4.82727	5.09906		6.11685	5.80204	6.1149		7.13268	6.77809	7.13035		8.14844	7.75526	8.14552		9.16363	8.73341	9.16044		10.1786	9.71215	10.1752		11.1934
																	3.06802	2.8851	3.06692		4.08437	3.85421	4.08284		5.10095	4.82715	5.09906		6.11686	5.8019	6.1149		7.13268	6.77794	7.13035		8.14844	7.75509	8.14552		9.16363	8.73322	9.16044		10.1786	9.71194	10.1752		11.1934
																	3.06802	2.88501	3.06692		4.08437	3.8541	4.08284		5.10095	4.82703	5.09906		6.11686	5.80177	6.1149		7.13268	6.77778	7.13035		8.14844	7.75492	8.14552		9.16363	8.73303	9.16044		10.1786	9.71173	10.1752		11.1934
																	3.06802	2.88492	3.06692		4.08437	3.854	4.08284		5.10096	4.82691	5.09906		6.11686	5.80164	6.1149		7.13268	6.77762	7.13035		8.14845	7.75475	8.14552		9.16363	8.73283	9.16044		10.1786	9.71152	10.1752		11.1934
																	3.06803	2.88483	3.06692		4.08437	3.85389	4.08284		5.10096	4.82679	5.09906		6.11686	5.80151	6.1149		7.13269	6.77746	7.13035		8.14845	7.75458	8.14552		9.16363	8.73264	9.16045		10.1786	9.71132	10.1752		11.1934
																	3.06803	2.88474	3.06693		4.08438	3.85379	4.08285		5.10096	4.82667	5.09906		6.11686	5.80138	6.1149		7.13269	6.77731	7.13035		8.14845	7.75442	8.14552		9.16363	8.73245	9.16045		10.1786	9.71111	10.1752		11.1934
																	3.06803	2.88465	3.06693		4.08438	3.85368	4.08285		5.10096	4.82655	5.09906		6.11686	5.80125	6.11491		7.13269	6.77715	7.13035		8.14846	7.75425	8.14553		9.16363	8.73227	9.16045		10.1786	9.71091	10.1752		11.1934
																	3.06803	2.88456	3.06693		4.08438	3.85358	4.08285		5.10096	4.82644	5.09906		6.11686	5.80112	6.11491		7.13269	6.777	7.13036		8.14846	7.75408	8.14553		9.16364	8.73208	9.16045		10.1786	9.7107	10.1752		11.1934
																	3.06803	2.88447	3.06693		4.08438	3.85347	4.08285		5.10096	4.82632	5.09907		6.11687	5.80099	6.11491		7.13269	6.77684	7.13036		8.14846	7.75392	8.14553		9.16364	8.7319	9.16046		10.1786	9.7105	10.1752		11.1934
																	3.06803	2.88438	3.06693		4.08438	3.85337	4.08285		5.10096	4.8262	5.09907		6.11687	5.80086	6.11491		7.13269	6.77669	7.13036		8.14846	7.75375	8.14553		9.16364	8.73172	9.16046		10.1786	9.7103	10.1752		11.1934
																	3.06803	2.88429	3.06693		4.08438	3.85327	4.08285		5.10097	4.82608	5.09907		6.11687	5.80073	6.11491		7.1327	6.77655	7.13036		8.14847	7.75359	8.14554		9.16364	8.73154	9.16046		10.1786	9.7101	10.1752		11.1934
																	3.06803	2.88421	3.06693		4.08438	3.85317	4.08285		5.10097	4.82597	5.09907		6.11687	5.8006	6.11491		7.1327	6.7764	7.13036		8.14847	7.75342	8.14554		9.16364	8.73136	9.16046		10.1786	9.7099	10.1752		11.1934
																	3.06803	2.88412	3.06693		4.08438	3.85307	4.08285		5.10097	4.82585	5.09907		6.11687	5.80046	6.11491		7.1327	6.77626	7.13036		8.14847	7.75325	8.14554		9.16365	8.73118	9.16046		10.1786	9.70971	10.1752		11.1935
																	3.06803	2.88403	3.06693		4.08438	3.85297	4.08285		5.10097	4.82573	5.09907		6.11687	5.80033	6.11491		7.1327	6.77611	7.13037		8.14847	7.75309	8.14554		9.16365	8.73101	9.16047		10.1786	9.70952	10.1752		11.1935
																	3.06803	2.88395	3.06693		4.08438	3.85287	4.08286		5.10097	4.82561	5.09908		6.11687	5.8002	6.11492		7.1327	6.77597	7.13037		8.14848	7.75292	8.14554		9.16365	8.73083	9.16047		10.1786	9.70933	10.1752		11.1935
																	3.06804	2.88386	3.06693		4.08439	3.85277	4.08286		5.10097	4.8255	5.09908		6.11687	5.80007	6.11492		7.1327	6.77583	7.13037		8.14848	7.75276	8.14554		9.16365	8.73066	9.16047		10.1786	9.70914	10.1752		11.1935
																	3.06804	2.88378	3.06694		4.08439	3.85267	4.08286		5.10097	4.82538	5.09908		6.11688	5.79993	6.11492		7.1327	6.77568	7.13037		8.14848	7.75259	8.14554		9.16365	8.73048	9.16047		10.1786	9.70895	10.1752		11.1935
																	3.06804	2.88369	3.06694		4.08439	3.85257	4.08286		5.10097	4.82527	5.09908		6.11688	5.7998	6.11492		7.13271	6.77554	7.13037		8.14848	7.75243	8.14555		9.16365	8.7303	9.16047		10.1786	9.70877	10.1752		11.1935
																	3.06804	2.88361	3.06694		4.08439	3.85248	4.08286		5.10097	4.82515	5.09908		6.11688	5.79967	6.11492		7.13271	6.7754	7.13037		8.14848	7.75227	8.14555		9.16366	8.73013	9.16047		10.1786	9.70858	10.1752		11.1935
																	3.06804	2.88352	3.06694		4.08439	3.85238	4.08286		5.10098	4.82504	5.09908		6.11688	5.79954	6.11492		7.13271	6.77525	7.13038		8.14848	7.75211	8.14555		9.16366	8.72995	9.16048		10.1786	9.70839	10.1752		11.1935
																	3.06804	2.88344	3.06694		4.08439	3.85228	4.08286		5.10098	4.82493	5.09908		6.11688	5.79941	6.11492		7.13271	6.77511	7.13038		8.14848	7.75194	8.14555		9.16366	8.72978	9.16048		10.1786	9.70821	10.1752		11.1935
																	3.06804	2.88336	3.06694		4.08439	3.85218	4.08286		5.10098	4.82481	5.09908		6.11688	5.79928	6.11492		7.13271	6.77496	7.13038		8.14849	7.75178	8.14555		9.16366	8.7296	9.16048		10.1786	9.70801	10.1752		11.1935
																	3.06804	2.88327	3.06694		4.08439	3.85208	4.08286		5.10098	4.8247	5.09908		6.11688	5.79915	6.11493		7.13271	6.77482	7.13038		8.14849	7.75162	8.14555		9.16366	8.72943	9.16048		10.1786	9.70783	10.1752		11.1935
																	3.06804	2.88319	3.06694		4.08439	3.85199	4.08286		5.10098	4.82459	5.09908		6.11688	5.79902	6.11493		7.13271	6.77467	7.13038		8.14849	7.75146	8.14555		9.16366	8.72926	9.16048		10.1786	9.70764	10.1752		11.1935
																	3.06804	2.88311	3.06694		4.08439	3.85189	4.08286		5.10098	4.82448	5.09909		6.11689	5.79889	6.11493		7.13271	6.77453	7.13038		8.14849	7.75131	8.14555		9.16366	8.72908	9.16048		10.1786	9.70745	10.1752		11.1935
																	3.06804	2.88302	3.06694		4.08439	3.85179	4.08286		5.10098	4.82437	5.09909		6.11689	5.79877	6.11493		7.13272	6.77439	7.13038		8.14849	7.75114	8.14556		9.16366	8.72891	9.16048		10.1786	9.70726	10.1752		11.1935
																	3.06804	2.88294	3.06694		4.08439	3.8517	4.08286		5.10098	4.82426	5.09909		6.11689	5.79864	6.11493		7.13272	6.77424	7.13038		8.14849	7.75099	8.14556		9.16367	8.72873	9.16049		10.1787	9.70708	10.1752		11.1935
																	3.06804	2.88286	3.06694		4.08439	3.8516	4.08287		5.10098	4.82415	5.09909		6.11689	5.79851	6.11493		7.13272	6.7741	7.13039		8.1485	7.75083	8.14556		9.16367	8.72856	9.16049		10.1787	9.70689	10.1752		11.1935
																	3.06804	2.88278	3.06695		4.08439	3.8515	4.08287		5.10098	4.82404	5.09909		6.11689	5.79839	6.11493		7.13272	6.77396	7.13039		8.1485	7.75067	8.14556		9.16367	8.72839	9.16049		10.1787	9.70671	10.1752		11.1935
																	3.06805	2.8827	3.06695		4.08439	3.85141	4.08287		5.10098	4.82393	5.09909		6.11689	5.79826	6.11493		7.13272	6.77382	7.13039		8.1485	7.75052	8.14556		9.16367	8.72822	9.16049		10.1787	9.70652	10.1752		11.1935
																	3.06805	2.88262	3.06695		4.0844	3.85131	4.08287		5.10099	4.82382	5.09909		6.11689	5.79814	6.11494		7.13272	6.77368	7.13039		8.1485	7.75036	8.14556		9.16367	8.72804	9.16049		10.1787	9.70634	10.1752		11.1935
																	3.06805	2.88254	3.06695		4.0844	3.85122	4.08287		5.10099	4.82371	5.09909		6.1169	5.79802	6.11494		7.13272	6.77354	7.13039		8.1485	7.75021	8.14557		9.16367	8.72787	9.16049		10.1787	9.70616	10.1752		11.1935
																	3.06805	2.88246	3.06695		4.0844	3.85113	4.08287		5.10099	4.82361	5.0991		6.1169	5.7979	6.11494		7.13273	6.77341	7.13039		8.1485	7.75005	8.14557		9.16368	8.7277	9.16049		10.1787	9.70598	10.1752		11.1935
																	3.06805	2.88238	3.06695		4.0844	3.85103	4.08287		5.10099	4.8235	5.0991		6.1169	5.79778	6.11494		7.13273	6.77327	7.13039		8.1485	7.7499	8.14557		9.16368	8.72754	9.16049		10.1787	9.70579	10.1752		11.1935
																	3.06805	2.8823	3.06695		4.0844	3.85094	4.08287		5.10099	4.82339	5.0991		6.1169	5.79766	6.11494		7.13273	6.77314	7.1304		8.14851	7.74975	8.14557		9.16368	8.72737	9.1605		10.1787	9.70561	10.1752		11.1935
																	3.06805	2.88222	3.06695		4.0844	3.85085	4.08287		5.10099	4.82328	5.0991		6.1169	5.79754	6.11494		7.13273	6.773	7.1304		8.14851	7.7496	8.14557		9.16368	8.7272	9.1605		10.1787	9.70543	10.1752		11.1935
																	3.06805	2.88214	3.06695		4.0844	3.85076	4.08287		5.10099	4.82318	5.0991		6.1169	5.79742	6.11494		7.13273	6.77287	7.1304		8.14851	7.74945	8.14558		9.16368	8.72704	9.1605		10.1787	9.70526	10.1752		11.1935
																	3.06805	2.88206	3.06695		4.08441	3.85067	4.08288		5.10099	4.82307	5.0991		6.1169	5.7973	6.11494		7.13273	6.77273	7.1304		8.14851	7.7493	8.14558		9.16369	8.72688	9.1605		10.1787	9.70508	10.1752		11.1935
																	3.06805	2.88199	3.06696		4.08441	3.85058	4.08288		5.101	4.82297	5.0991		6.1169	5.79718	6.11494		7.13274	6.7726	7.1304		8.14851	7.74916	8.14558		9.16369	8.72672	9.1605		10.1787	9.70491	10.1752		11.1935
																	3.06806	2.88191	3.06696		4.08441	3.85049	4.08288		5.101	4.82286	5.0991		6.1169	5.79706	6.11494		7.13274	6.77247	7.1304		8.14851	7.74901	8.14558		9.16369	8.72656	9.16051		10.1787	9.70473	10.1752		11.1935
																	3.06806	2.88183	3.06696		4.08441	3.8504	4.08288		5.101	4.82276	5.0991		6.1169	5.79695	6.11495		7.13274	6.77234	7.1304		8.14851	7.74887	8.14558		9.16369	8.7264	9.16051		10.1787	9.70456	10.1752		11.1935
																	3.06806	2.88175	3.06696		4.08441	3.85031	4.08288		5.101	4.82266	5.0991		6.11691	5.79683	6.11495		7.13274	6.77221	7.1304		8.14852	7.74872	8.14559		9.1637	8.72623	9.16051		10.1787	9.70438	10.1752		11.1935
																	3.06806	2.88168	3.06696		4.08441	3.85022	4.08288		5.101	4.82255	5.0991		6.11691	5.79671	6.11495		7.13274	6.77208	7.13041		8.14852	7.74858	8.14559		9.1637	8.72607	9.16051		10.1787	9.70421	10.1752		11.1935
																	3.06806	2.8816	3.06696		4.08441	3.85013	4.08288		5.101	4.82245	5.09911		6.11691	5.7966	6.11495		7.13274	6.77195	7.13041		8.14852	7.74843	8.14559		9.1637	8.72591	9.16051		10.1787	9.70403	10.1752		11.1935
																	3.06806	2.88152	3.06696		4.08441	3.85004	4.08288		5.101	4.82235	5.09911		6.11691	5.79648	6.11495		7.13274	6.77182	7.13041		8.14852	7.74829	8.14559		9.1637	8.72575	9.16052		10.1787	9.70386	10.1752		11.1935
																	3.06806	2.88145	3.06696		4.08441	3.84995	4.08288		5.101	4.82225	5.09911		6.11691	5.79637	6.11495		7.13274	6.77169	7.13041		8.14852	7.74815	8.14559		9.1637	8.7256	9.16052		10.1787	9.70369	10.1752		11.1935
																	3.06806	2.88137	3.06696		4.08441	3.84987	4.08288		5.101	4.82215	5.09911		6.11691	5.79625	6.11496		7.13275	6.77156	7.13041		8.14852	7.748	8.14559		9.1637	8.72543	9.16052		10.1787	9.70352	10.1752		11.1935
																	3.06806	2.8813	3.06696		4.08441	3.84978	4.08288		5.10101	4.82205	5.09911		6.11691	5.79614	6.11496		7.13275	6.77144	7.13041		8.14852	7.74786	8.14559		9.16371	8.72528	9.16052		10.1787	9.70335	10.1752		11.1935
																	3.06806	2.88122	3.06696		4.08441	3.84969	4.08289		5.10101	4.82195	5.09911		6.11691	5.79602	6.11496		7.13275	6.77131	7.13042		8.14853	7.74772	8.14559		9.16371	8.72512	9.16052		10.1787	9.70318	10.1752		11.1935
																	3.06806	2.88115	3.06696		4.08441	3.8496	4.08289		5.10101	4.82184	5.09912		6.11692	5.79591	6.11496		7.13275	6.77118	7.13042		8.14853	7.74757	8.1456		9.16371	8.72497	9.16052		10.1787	9.70301	10.1752		11.1935
																	3.06806	2.88108	3.06696		4.08441	3.84952	4.08289		5.10101	4.82174	5.09912		6.11692	5.7958	6.11496		7.13275	6.77105	7.13042		8.14853	7.74743	8.1456		9.16371	8.72481	9.16052		10.1787	9.70284	10.1752		11.1935
																	3.06806	2.881	3.06696		4.08442	3.84943	4.08289		5.10101	4.82165	5.09912		6.11692	5.79568	6.11496		7.13275	6.77093	7.13042		8.14853	7.74729	8.1456		9.16371	8.72466	9.16053		10.1787	9.70267	10.1752		11.1935
																	3.06806	2.88093	3.06696		4.08442	3.84935	4.08289		5.10101	4.82155	5.09912		6.11692	5.79557	6.11496		7.13276	6.7708	7.13042		8.14853	7.74715	8.1456		9.16371	8.72451	9.16053		10.1787	9.70251	10.1752		11.1935
																	3.06807	2.88085	3.06697		4.08442	3.84926	4.08289		5.10101	4.82145	5.09912		6.11692	5.79546	6.11496		7.13276	6.77068	7.13042		8.14853	7.74701	8.1456		9.16372	8.72436	9.16053		10.1787	9.70234	10.1752		11.1935
																	3.06807	2.88078	3.06697		4.08442	3.84918	4.08289		5.10101	4.82135	5.09912		6.11692	5.79535	6.11496		7.13276	6.77055	7.13042		8.14853	7.74687	8.1456		9.16372	8.72421	9.16053		10.1787	9.70218	10.1753		11.1935
																	3.06807	2.88071	3.06697		4.08442	3.84909	4.08289		5.10102	4.82125	5.09912		6.11692	5.79524	6.11497		7.13276	6.77043	7.13042		8.14854	7.74673	8.1456		9.16372	8.72406	9.16053		10.1787	9.70201	10.1753		11.1935
																	3.06807	2.88063	3.06697		4.08442	3.84901	4.08289		5.10102	4.82116	5.09912		6.11692	5.79513	6.11497		7.13276	6.77031	7.13043		8.14854	7.74659	8.1456		9.16372	8.72391	9.16053		10.1787	9.70184	10.1753		11.1935
																	3.06807	2.88056	3.06697		4.08443	3.84892	4.0829		5.10102	4.82106	5.09912		6.11693	5.79502	6.11497		7.13276	6.77018	7.13043		8.14854	7.74646	8.1456		9.16372	8.72376	9.16054		10.1787	9.70168	10.1753		11.1935
																	3.06807	2.88049	3.06697		4.08443	3.84884	4.0829		5.10102	4.82096	5.09912		6.11693	5.79491	6.11497		7.13276	6.77006	7.13043		8.14854	7.74632	8.14561		9.16372	8.72361	9.16054		10.1787	9.70152	10.1753		11.1935
																	3.06807	2.88042	3.06697		4.08443	3.84875	4.0829		5.10102	4.82087	5.09912		6.11693	5.79481	6.11497		7.13276	6.76994	7.13043		8.14854	7.74618	8.14561		9.16372	8.72346	9.16054		10.1787	9.70135	10.1753		11.1935
																	3.06807	2.88034	3.06697		4.08443	3.84867	4.0829		5.10102	4.82077	5.09912		6.11693	5.7947	6.11497		7.13276	6.76982	7.13043		8.14854	7.74605	8.14561		9.16373	8.7233	9.16054		10.1787	9.70119	10.1753		11.1935
																	3.06807	2.88027	3.06697		4.08443	3.84859	4.0829		5.10102	4.82067	5.09913		6.11693	5.79459	6.11497		7.13276	6.76969	7.13043		8.14854	7.74592	8.14561		9.16373	8.72315	9.16054		10.1787	9.70103	10.1753		11.1935
																	3.06807	2.8802	3.06697		4.08443	3.84851	4.0829		5.10102	4.82058	5.09913		6.11693	5.79449	6.11497		7.13277	6.76957	7.13043		8.14854	7.74578	8.14561		9.16373	8.723	9.16054		10.1787	9.70087	10.1753		11.1935
																	3.06807	2.88013	3.06697		4.08443	3.84842	4.0829		5.10102	4.82048	5.09913		6.11693	5.79438	6.11498		7.13277	6.76945	7.13043		8.14855	7.74565	8.14561		9.16373	8.72285	9.16055		10.1787	9.70071	10.1753		11.1935
																	3.06807	2.88006	3.06697		4.08443	3.84834	4.0829		5.10102	4.82039	5.09913		6.11693	5.79428	6.11498		7.13277	6.76933	7.13044		8.14855	7.74552	8.14562		9.16373	8.7227	9.16055		10.1787	9.70055	10.1753		11.1935
																	3.06808	2.87999	3.06697		4.08443	3.84826	4.0829		5.10102	4.82029	5.09913		6.11693	5.79417	6.11498		7.13277	6.76921	7.13044		8.14855	7.74539	8.14562		9.16373	8.72255	9.16055		10.1787	9.70039	10.1753		11.1935
																	3.06808	2.87992	3.06698		4.08443	3.84818	4.0829		5.10103	4.8202	5.09913		6.11694	5.79407	6.11498		7.13277	6.76909	7.13044		8.14855	7.74526	8.14562		9.16373	8.7224	9.16055		10.1787	9.70023	10.1753		11.1936
																	3.06808	2.87985	3.06698		4.08443	3.8481	4.0829		5.10103	4.82011	5.09913		6.11694	5.79396	6.11498		7.13277	6.76898	7.13044		8.14855	7.74512	8.14562		9.16374	8.72225	9.16055		10.1787	9.70008	10.1753		11.1936
																	3.06808	2.87978	3.06698		4.08443	3.84802	4.0829		5.10103	4.82001	5.09913		6.11694	5.79386	6.11498		7.13277	6.76886	7.13044		8.14855	7.74499	8.14562		9.16374	8.72211	9.16055		10.1787	9.69992	10.1753		11.1936
																	3.06808	2.87971	3.06698		4.08443	3.84794	4.08291		5.10103	4.81992	5.09914		6.11694	5.79375	6.11498		7.13277	6.76874	7.13044		8.14855	7.74486	8.14563		9.16374	8.72197	9.16055		10.1787	9.69977	10.1753		11.1936
																	3.06808	2.87965	3.06698		4.08444	3.84786	4.08291		5.10103	4.81983	5.09914		6.11694	5.79364	6.11498		7.13278	6.76863	7.13044		8.14855	7.74473	8.14563		9.16374	8.72182	9.16056		10.1787	9.69961	10.1753		11.1936
																	3.06808	2.87958	3.06698		4.08444	3.84778	4.08291		5.10103	4.81974	5.09914		6.11694	5.79354	6.11498		7.13278	6.76851	7.13044		8.14856	7.7446	8.14563		9.16374	8.72168	9.16056		10.1787	9.69946	10.1753		11.1936
																	3.06808	2.87951	3.06698		4.08444	3.8477	4.08291		5.10103	4.81965	5.09914		6.11694	5.79343	6.11498		7.13278	6.7684	7.13044		8.14856	7.74447	8.14563		9.16374	8.72154	9.16056		10.1787	9.69931	10.1753		11.1936
																	3.06808	2.87944	3.06698		4.08444	3.84762	4.08291		5.10103	4.81956	5.09914		6.11694	5.79333	6.11498		7.13278	6.76828	7.13044		8.14856	7.74434	8.14563		9.16375	8.7214	9.16056		10.1787	9.69915	10.1753		11.1936
																	3.06808	2.87937	3.06698		4.08444	3.84755	4.08291		5.10103	4.81947	5.09914		6.11694	5.79322	6.11499		7.13278	6.76817	7.13045		8.14856	7.74421	8.14563		9.16375	8.72126	9.16056		10.1787	9.699	10.1753		11.1936
																	3.06808	2.87931	3.06698		4.08444	3.84747	4.08291		5.10103	4.81938	5.09914		6.11695	5.79312	6.11499		7.13278	6.76806	7.13045		8.14856	7.74409	8.14563		9.16375	8.72112	9.16056		10.1787	9.69885	10.1753		11.1936
																	3.06808	2.87924	3.06698		4.08444	3.84739	4.08291		5.10103	4.81929	5.09914		6.11695	5.79301	6.11499		7.13278	6.76795	7.13045		8.14856	7.74396	8.14564		9.16375	8.72098	9.16057		10.1787	9.6987	10.1753		11.1936
																	3.06808	2.87917	3.06698		4.08444	3.84731	4.08291		5.10104	4.8192	5.09914		6.11695	5.79291	6.11499		7.13279	6.76783	7.13045		8.14857	7.74383	8.14564		9.16375	8.72085	9.16057		10.1787	9.69854	10.1753		11.1936
																	3.06808	2.87911	3.06698		4.08444	3.84724	4.08291		5.10104	4.81912	5.09914		6.11695	5.79281	6.11499		7.13279	6.76772	7.13045		8.14857	7.74371	8.14564		9.16375	8.72071	9.16057		10.1787	9.69839	10.1753		11.1936
																	3.06809	2.87904	3.06698		4.08444	3.84716	4.08291		5.10104	4.81903	5.09914		6.11695	5.79271	6.11499		7.13279	6.76761	7.13045		8.14857	7.74358	8.14564		9.16375	8.72058	9.16057		10.1787	9.69823	10.1753		11.1936
																	3.06809	2.87897	3.06699		4.08444	3.84708	4.08291		5.10104	4.81894	5.09914		6.11695	5.79261	6.11499		7.13279	6.7675	7.13046		8.14857	7.74346	8.14564		9.16376	8.72044	9.16057		10.1787	9.69808	10.1753		11.1936
																	3.06809	2.87891	3.06699		4.08444	3.84701	4.08292		5.10104	4.81885	5.09915		6.11695	5.79252	6.115		7.13279	6.76739	7.13046		8.14857	7.74333	8.14564		9.16376	8.72031	9.16057		10.1787	9.69793	10.1753		11.1936
																	3.06809	2.87884	3.06699		4.08445	3.84693	4.08292		5.10104	4.81876	5.09915		6.11695	5.79242	6.115		7.13279	6.76728	7.13046		8.14857	7.74321	8.14564		9.16376	8.72018	9.16057		10.1787	9.69778	10.1753		11.1936
																	3.06809	2.87878	3.06699		4.08445	3.84686	4.08292		5.10104	4.81868	5.09915		6.11695	5.79232	6.115		7.13279	6.76717	7.13046		8.14857	7.74308	8.14564		9.16376	8.72005	9.16058		10.1787	9.69763	10.1753		11.1936
																	3.06809	2.87871	3.06699		4.08445	3.84678	4.08292		5.10104	4.81859	5.09915		6.11695	5.79223	6.115		7.13279	6.76706	7.13046		8.14858	7.74296	8.14564		9.16376	8.71992	9.16058		10.1787	9.69749	10.1753		11.1936
																	3.06809	2.87865	3.06699		4.08445	3.84671	4.08292		5.10104	4.8185	5.09915		6.11696	5.79213	6.115		7.13279	6.76695	7.13046		8.14858	7.74284	8.14564		9.16376	8.7198	9.16058		10.1787	9.69734	10.1753		11.1936
																	3.06809	2.87858	3.06699		4.08445	3.84664	4.08292		5.10104	4.81842	5.09915		6.11696	5.79204	6.115		7.13279	6.76684	7.13046		8.14858	7.74272	8.14565		9.16377	8.71967	9.16058		10.1787	9.6972	10.1753		11.1936
																	3.06809	2.87852	3.06699		4.08445	3.84656	4.08292		5.10105	4.81833	5.09915		6.11696	5.79194	6.115		7.1328	6.76673	7.13046		8.14858	7.74259	8.14565		9.16377	8.71954	9.16058		10.1788	9.69706	10.1753		11.1936
																	3.06809	2.87846	3.06699		4.08445	3.84649	4.08292		5.10105	4.81825	5.09915		6.11696	5.79185	6.115		7.1328	6.76662	7.13047		8.14858	7.74247	8.14565		9.16377	8.71941	9.16058		10.1788	9.69692	10.1753		11.1936
																	3.06809	2.87839	3.06699		4.08445	3.84641	4.08292		5.10105	4.81816	5.09915		6.11696	5.79176	6.115		7.1328	6.76652	7.13047		8.14858	7.74235	8.14565		9.16377	8.71928	9.16058		10.1788	9.69678	10.1753		11.1936
																	3.06809	2.87833	3.06699		4.08445	3.84634	4.08292		5.10105	4.81808	5.09915		6.11696	5.79166	6.115		7.1328	6.76641	7.13047		8.14858	7.74223	8.14565		9.16377	8.71915	9.16058		10.1788	9.69664	10.1753		11.1936
																	3.06809	2.87827	3.06699		4.08445	3.84627	4.08292		5.10105	4.818	5.09916		6.11696	5.79157	6.11501		7.1328	6.7663	7.13047		8.14858	7.74212	8.14565		9.16377	8.71902	9.16058		10.1788	9.6965	10.1753		11.1936
																	3.06809	2.8782	3.06699		4.08445	3.84619	4.08292		5.10105	4.81791	5.09916		6.11696	5.79147	6.11501		7.1328	6.76619	7.13047		8.14859	7.742	8.14565		9.16377	8.71889	9.16059		10.1788	9.69636	10.1753		11.1936
																	3.0681	2.87814	3.06699		4.08445	3.84612	4.08293		5.10105	4.81783	5.09916		6.11697	5.79138	6.11501		7.1328	6.76609	7.13047		8.14859	7.74188	8.14565		9.16377	8.71876	9.16059		10.1788	9.69622	10.1753		11.1936
																	3.0681	2.87808	3.06699		4.08446	3.84605	4.08293		5.10105	4.81775	5.09916		6.11697	5.79128	6.11501		7.1328	6.76598	7.13047		8.14859	7.74176	8.14566		9.16377	8.71863	9.16059		10.1788	9.69608	10.1753		11.1936
																	3.0681	2.87802	3.06699		4.08446	3.84598	4.08293		5.10105	4.81766	5.09916		6.11697	5.79119	6.11501		7.1328	6.76588	7.13047		8.14859	7.74165	8.14566		9.16377	8.7185	9.16059		10.1788	9.69593	10.1753		11.1936
																	3.0681	2.87796	3.067		4.08446	3.84591	4.08293		5.10105	4.81758	5.09916		6.11697	5.7911	6.11501		7.13281	6.76577	7.13047		8.14859	7.74153	8.14566		9.16377	8.71837	9.16059		10.1788	9.6958	10.1753		11.1936
																	3.0681	2.8779	3.067		4.08446	3.84583	4.08293		5.10105	4.8175	5.09916		6.11697	5.79101	6.11501		7.13281	6.76566	7.13047		8.14859	7.74141	8.14566		9.16378	8.71824	9.16059		10.1788	9.69565	10.1753		11.1936
																	3.0681	2.87784	3.067		4.08446	3.84576	4.08293		5.10105	4.81742	5.09916		6.11697	5.79091	6.11501		7.13281	6.76556	7.13048		8.14859	7.7413	8.14566		9.16378	8.71812	9.1606		10.1788	9.69552	10.1753		11.1936
																	3.0681	2.87778	3.067		4.08446	3.84569	4.08293		5.10106	4.81734	5.09916		6.11697	5.79082	6.11501		7.13281	6.76545	7.13048		8.1486	7.74118	8.14566		9.16378	8.71799	9.1606		10.1788	9.69538	10.1753		11.1936
																	3.0681	2.87772	3.067		4.08446	3.84562	4.08293		5.10106	4.81726	5.09916		6.11697	5.79073	6.11501		7.13281	6.76535	7.13048		8.1486	7.74106	8.14567		9.16378	8.71787	9.1606		10.1788	9.69524	10.1753		11.1936
																	3.0681	2.87766	3.067		4.08446	3.84555	4.08293		5.10106	4.81718	5.09916		6.11697	5.79064	6.11501		7.13281	6.76525	7.13048		8.1486	7.74095	8.14567		9.16378	8.71775	9.1606		10.1788	9.69511	10.1753		11.1936
																	3.0681	2.8776	3.067		4.08446	3.84548	4.08293		5.10106	4.8171	5.09916		6.11697	5.79055	6.11502		7.13281	6.76515	7.13048		8.1486	7.74083	8.14567		9.16379	8.71762	9.1606		10.1788	9.69497	10.1753		11.1936
																	3.0681	2.87754	3.067		4.08446	3.84542	4.08293		5.10106	4.81702	5.09917		6.11697	5.79046	6.11502		7.13281	6.76504	7.13048		8.1486	7.74072	8.14567		9.16379	8.7175	9.1606		10.1788	9.69484	10.1753		11.1936
																	3.0681	2.87748	3.067		4.08446	3.84535	4.08293		5.10106	4.81695	5.09917		6.11698	5.79037	6.11502		7.13281	6.76495	7.13048		8.1486	7.7406	8.14567		9.16379	8.71738	9.1606
																	3.0681	2.87742	3.067		4.08446	3.84528	4.08293		5.10106	4.81687	5.09917		6.11698	5.79028	6.11502		7.13281	6.76485	7.13048		8.1486	7.74049	8.14567		9.16379	8.71725	9.1606
																	3.0681	2.87736	3.067		4.08446	3.84521	4.08293		5.10106	4.81679	5.09917		6.11698	5.79019	6.11502		7.13282	6.76475	7.13049		8.1486	7.74038	8.14567		9.16379	8.71713	9.16061
																	3.06811	2.8773	3.067		4.08447	3.84514	4.08294		5.10107	4.81671	5.09917		6.11698	5.7901	6.11502		7.13282	6.76465	7.13049		8.1486	7.74027	8.14568		9.16379	8.71701	9.16061
																	3.06811	2.87724	3.067		4.08447	3.84507	4.08294		5.10107	4.81663	5.09917		6.11698	5.79001	6.11502		7.13282	6.76455	7.13049		8.14861	7.74016	8.14568		9.1638	8.71689	9.16061
																	3.06811	2.87718	3.067		4.08447	3.84501	4.08294		5.10107	4.81656	5.09917		6.11698	5.78993	6.11502		7.13282	6.76445	7.13049		8.14861	7.74005	8.14568		9.1638	8.71676	9.16061
																	3.06811	2.87712	3.067		4.08447	3.84494	4.08294		5.10107	4.81648	5.09917		6.11698	5.78984	6.11503		7.13282	6.76435	7.13049		8.14861	7.73994	8.14568		9.1638	8.71664	9.16061
																	3.06811	2.87706	3.067		4.08447	3.84487	4.08294		5.10107	4.8164	5.09917		6.11698	5.78975	6.11503		7.13282	6.76425	7.13049		8.14861	7.73984	8.14568		9.1638	8.71651	9.16061
																	3.06811	2.87701	3.06701		4.08447	3.84481	4.08294		5.10107	4.81632	5.09917		6.11698	5.78967	6.11503		7.13282	6.76415	7.13049		8.14861	7.73973	8.14568		9.1638	8.71639	9.16062
																	3.06811	2.87695	3.06701		4.08447	3.84474	4.08294		5.10107	4.81625	5.09917		6.11698	5.78958	6.11503		7.13282	6.76405	7.13049		8.14861	7.73962	8.14568		9.1638	8.71627	9.16062
																	3.06811	2.87689	3.06701		4.08447	3.84467	4.08294		5.10107	4.81617	5.09917		6.11698	5.78949	6.11503		7.13283	6.76396	7.13049		8.14861	7.73952	8.14568		9.1638	8.71615	9.16062
																	3.06811	2.87683	3.06701		4.08447	3.84461	4.08294		5.10107	4.8161	5.09917		6.11699	5.78941	6.11503		7.13283	6.76386	7.1305		8.14861	7.73941	8.14568		9.1638	8.71603	9.16062
																	3.06811	2.87678	3.06701		4.08447	3.84454	4.08294		5.10107	4.81602	5.09918		6.11699	5.78932	6.11503		7.13283	6.76376	7.1305		8.14861	7.7393	8.14569		9.1638	8.71591	9.16062
																	3.06811	2.87672	3.06701		4.08447	3.84447	4.08294		5.10107	4.81595	5.09918		6.11699	5.78924	6.11503		7.13283	6.76366	7.1305		8.14861	7.7392	8.14569		9.1638	8.71579	9.16062
																	3.06811	2.87667	3.06701		4.08447	3.84441	4.08294		5.10107	4.81587	5.09918		6.11699	5.78915	6.11503		7.13283	6.76357	7.1305		8.14861	7.73909	8.14569		9.16381	8.71567	9.16062
																	3.06811	2.87661	3.06701		4.08447	3.84434	4.08294		5.10107	4.81579	5.09918		6.11699	5.78907	6.11503		7.13283	6.76347	7.1305		8.14862	7.73899	8.14569		9.16381	8.71556	9.16062
																	3.06811	2.87655	3.06701		4.08447	3.84428	4.08294		5.10107	4.81572	5.09918		6.11699	5.78898	6.11503		7.13283	6.76338	7.1305		8.14862	7.73889	8.14569		9.16381	8.71545	9.16063
																	3.06811	2.8765	3.06701		4.08448	3.84421	4.08294		5.10107	4.81565	5.09918						7.13284	6.76328	7.1305		8.14862	7.73878	8.14569		9.16381	8.71533	9.16063
																	3.06811	2.87644	3.06701		4.08448	3.84415	4.08295		5.10107	4.81557	5.09918						7.13284	6.76319	7.1305		8.14862	7.73868	8.14569		9.16381	8.71522	9.16063
																	3.06811	2.87639	3.06701		4.08448	3.84409	4.08295		5.10108	4.8155	5.09918						7.13284	6.7631	7.1305		8.14862	7.73857	8.14569		9.16381	8.7151	9.16063
																	3.06811	2.87633	3.06701		4.08448	3.84402	4.08295		5.10108	4.81543	5.09919						7.13284	6.763	7.13051		8.14862	7.73847	8.14569		9.16381	8.71499	9.16063
																	3.06812	2.87628	3.06701		4.08448	3.84396	4.08295		5.10108	4.81536	5.09919						7.13284	6.76291	7.13051		8.14862	7.73837	8.14569		9.16381	8.71488	9.16063
																	3.06812	2.87622	3.06702		4.08448	3.84389	4.08295		5.10108	4.81529	5.09919						7.13284	6.76282	7.13051		8.14862	7.73827	8.14569		9.16381	8.71476	9.16063
																	3.06812	2.87617	3.06702		4.08448	3.84383	4.08295		5.10108	4.81521	5.09919						7.13284	6.76273	7.13051		8.14863	7.73817	8.1457		9.16382	8.71465	9.16063
																	3.06812	2.87612	3.06702		4.08448	3.84377	4.08295		5.10108	4.81514	5.09919						7.13284	6.76264	7.13051		8.14863	7.73807	8.1457		9.16382	8.71454	9.16064
																	3.06812	2.87606	3.06702		4.08448	3.84371	4.08295		5.10108	4.81507	5.09919						7.13284	6.76255	7.13051		8.14863	7.73798	8.1457		9.16382	8.71443	9.16064
																	3.06812	2.87601	3.06702		4.08448	3.84364	4.08295		5.10108	4.815	5.09919						7.13284	6.76246	7.13051		8.14863	7.73788	8.1457		9.16382	8.71432	9.16064
																	3.06812	2.87595	3.06702		4.08448	3.84358	4.08295		5.10108	4.81493	5.09919						7.13284	6.76237	7.13051		8.14863	7.73779	8.1457		9.16382	8.7142	9.16064
																	3.06812	2.8759	3.06702		4.08448	3.84352	4.08295		5.10108	4.81486	5.09919						7.13285	6.76228	7.13051		8.14863	7.7377	8.1457		9.16382	8.7141	9.16064
																	3.06812	2.87585	3.06702		4.08448	3.84346	4.08295		5.10109	4.81479	5.09919						7.13285	6.76219	7.13051		8.14863	7.7376	8.14571		9.16382	8.71398	9.16065
																	3.06812	2.8758	3.06702		4.08448	3.8434	4.08295		5.10109	4.81472	5.09919						7.13285	6.7621	7.13051		8.14864	7.73751	8.14571		9.16382	8.71387	9.16065
																	3.06812	2.87574	3.06702		4.08448	3.84334	4.08295		5.10109	4.81465	5.09919						7.13285	6.76201	7.13051		8.14864	7.73741	8.14571		9.16383	8.71377	9.16065
																	3.06812	2.87569	3.06702		4.08449	3.84328	4.08296		5.10109	4.81458	5.09919						7.13285	6.76192	7.13052		8.14864	7.73732	8.14571		9.16383	8.71366	9.16065
																	3.06812	2.87564	3.06702		4.08449	3.84322	4.08296		5.10109	4.81451	5.09919						7.13285	6.76183	7.13052		8.14864	7.73722	8.14571		9.16383	8.71355	9.16065
																	3.06812	2.87559	3.06702		4.08449	3.84316	4.08296		5.10109	4.81444	5.09919						7.13285	6.76175	7.13052		8.14864	7.73713	8.14571		9.16383	8.71344	9.16065
																	3.06812	2.87553	3.06702		4.08449	3.8431	4.08296		5.10109	4.81437	5.09919						7.13285	6.76166	7.13052		8.14864	7.73703	8.14571		9.16383	8.71333	9.16065
																	3.06813	2.87548	3.06702		4.08449	3.84304	4.08296		5.10109	4.81431	5.0992						7.13285	6.76157	7.13052		8.14864	7.73693	8.14571		9.16383	8.71322	9.16065
																	3.06813	2.87543	3.06703		4.08449	3.84298	4.08296		5.10109	4.81424	5.0992						7.13286	6.76149	7.13052		8.14864	7.73683	8.14572		9.16383	8.71312	9.16065
																	3.06813	2.87538	3.06703		4.08449	3.84292	4.08296		5.10109	4.81417	5.0992						7.13286	6.7614	7.13052		8.14864	7.73673	8.14572		9.16383	8.71301	9.16066
																	3.06813	2.87533	3.06703		4.08449	3.84286	4.08296		5.10109	4.8141	5.0992						7.13286	6.76131	7.13052		8.14864	7.73663	8.14572		9.16383	8.7129	9.16066
																	3.06813	2.87528	3.06703		4.08449	3.8428	4.08296		5.10109	4.81404	5.0992						7.13286	6.76123	7.13052		8.14865	7.73653	8.14572		9.16383	8.71279	9.16066
																	3.06813	2.87523	3.06703		4.08449	3.84274	4.08296		5.10109	4.81397	5.0992						7.13286	6.76114	7.13052		8.14865	7.73643	8.14572		9.16384	8.71269	9.16066
																	3.06813	2.87518	3.06703		4.08449	3.84268	4.08296		5.10109	4.8139	5.0992						7.13286	6.76106	7.13053		8.14865	7.73633	8.14572		9.16384	8.71258	9.16066
																	3.06813	2.87513	3.06703		4.08449	3.84263	4.08296		5.10109	4.81384	5.0992						7.13286	6.76098	7.13053		8.14865	7.73623	8.14572		9.16384	8.71248	9.16066
																	3.06813	2.87508	3.06703		4.08449	3.84257	4.08297		5.10109	4.81377	5.0992						7.13286	6.76089	7.13053		8.14865	7.73614	8.14572		9.16384	8.71238	9.16066
																	3.06813	2.87503	3.06703		4.08449	3.84251	4.08297		5.1011	4.81371	5.0992						7.13286	6.76081	7.13053		8.14865	7.73604	8.14572		9.16384	8.71227	9.16066
																	3.06813	2.87498	3.06703		4.08449	3.84245	4.08297		5.1011	4.81364	5.0992						7.13286	6.76072	7.13053		8.14865	7.73595	8.14572		9.16384	8.71217	9.16066
																	3.06813	2.87493	3.06703		4.0845	3.8424	4.08297		5.1011	4.81358	5.09921						7.13286	6.76064	7.13053		8.14865	7.73585	8.14572		9.16384	8.71207	9.16066
																	3.06813	2.87488	3.06703		4.0845	3.84234	4.08297		5.1011	4.81351	5.09921						7.13286	6.76056	7.13053		8.14865	7.73576	8.14573		9.16384	8.71196	9.16067
																	3.06813	2.87483	3.06703		4.0845	3.84228	4.08297		5.1011	4.81345	5.09921						7.13286	6.76047	7.13053		8.14865	7.73567	8.14573		9.16384	8.71186	9.16067
																	3.06813	2.87478	3.06703		4.0845	3.84223	4.08297		5.1011	4.81338	5.09921						7.13287	6.76039	7.13053		8.14866	7.73558	8.14573		9.16384	8.71176	9.16067
																	3.06813	2.87473	3.06703		4.0845	3.84217	4.08297		5.1011	4.81332	5.09921						7.13287	6.76031	7.13054		8.14866	7.73549	8.14573		9.16385	8.71166	9.16067
																	3.06813	2.87468	3.06703		4.0845	3.84212	4.08297		5.1011	4.81325	5.09921						7.13287	6.76023	7.13054		8.14866	7.7354	8.14573		9.16385	8.71156	9.16067
																	3.06813	2.87464	3.06703		4.0845	3.84206	4.08297		5.1011	4.81319	5.09921						7.13287	6.76014	7.13054		8.14866	7.7353	8.14573		9.16385	8.71146	9.16067
																	3.06813	2.87459	3.06703		4.0845	3.84201	4.08297		5.1011	4.81313	5.09921						7.13287	6.76006	7.13054		8.14866	7.73521	8.14573		9.16385	8.71136	9.16067
																	3.06813	2.87454	3.06703		4.0845	3.84195	4.08297		5.1011	4.81306	5.09921						7.13287	6.75998	7.13054		8.14866	7.73512	8.14573		9.16385	8.71126	9.16067
																	3.06813	2.87449	3.06703		4.0845	3.8419	4.08297		5.1011	4.813	5.09921						7.13287	6.7599	7.13054		8.14866	7.73503	8.14573		9.16385	8.71116	9.16067
																	3.06813	2.87444	3.06703		4.0845	3.84184	4.08297		5.1011	4.81294	5.09921						7.13287	6.75983	7.13054		8.14866	7.73494	8.14573		9.16385	8.71105	9.16067
																	3.06814	2.8744	3.06703		4.0845	3.84179	4.08297		5.10111	4.81288	5.09922						7.13287	6.75975	7.13054		8.14866	7.73485	8.14574		9.16385	8.71095	9.16067
																	3.06814	2.87435	3.06704		4.0845	3.84173	4.08297		5.10111	4.81282	5.09922						7.13288	6.75967	7.13054		8.14866	7.73476	8.14574		9.16385	8.71085	9.16068
																	3.06814	2.8743	3.06704		4.0845	3.84168	4.08297		5.10111	4.81275	5.09922						7.13288	6.75959	7.13054		8.14866	7.73467	8.14574		9.16385	8.71075	9.16068
																	3.06814	2.87426	3.06704		4.0845	3.84162	4.08297		5.10111	4.81269	5.09922						7.13288	6.75952	7.13054		8.14867	7.73458	8.14574		9.16385	8.71065	9.16068
																	3.06814	2.87421	3.06704		4.0845	3.84157	4.08297		5.10111	4.81263	5.09922						7.13288	6.75944	7.13054		8.14867	7.73449	8.14574		9.16385	8.71055	9.16068
																	3.06814	2.87416	3.06704		4.0845	3.84152	4.08298		5.10111	4.81257	5.09922						7.13288	6.75936	7.13054		8.14867	7.7344	8.14574		9.16386	8.71045	9.16068
																	3.06814	2.87412	3.06704		4.0845	3.84146	4.08298		5.10111	4.81251	5.09922						7.13288	6.75928	7.13054		8.14867	7.73432	8.14574		9.16386	8.71035	9.16068
																	3.06814	2.87407	3.06704		4.08451	3.84141	4.08298		5.10111	4.81245	5.09922						7.13288	6.7592	7.13055		8.14867	7.73423	8.14574		9.16386	8.71026	9.16068
																	3.06814	2.87403	3.06704		4.08451	3.84136	4.08298		5.10111	4.81239	5.09922						7.13288	6.75913	7.13055		8.14867	7.73414	8.14574		9.16386	8.71016	9.16069
																	3.06814	2.87398	3.06704		4.08451	3.84131	4.08298		5.10111	4.81233	5.09922						7.13288	6.75905	7.13055		8.14867	7.73406	8.14574		9.16386	8.71007	9.16069
																	3.06814	2.87394	3.06704		4.08451	3.84125	4.08298		5.10111	4.81227	5.09922						7.13288	6.75897	7.13055		8.14867	7.73397	8.14575		9.16386	8.70998	9.16069
																	3.06814	2.87389	3.06704		4.08451	3.8412	4.08298		5.10111	4.81221	5.09922						7.13288	6.75889	7.13055		8.14868	7.73389	8.14575		9.16386	8.70988	9.16069
																	3.06814	2.87385	3.06704		4.08451	3.84115	4.08298		5.10111	4.81215	5.09922						7.13288	6.75882	7.13055		8.14868	7.7338	8.14575		9.16386	8.70979	9.16069
																	3.06814	2.8738	3.06704		4.08451	3.8411	4.08298		5.10112	4.81209	5.09922						7.13288	6.75874	7.13055		8.14868	7.73372	8.14575		9.16386	8.7097	9.16069
																	3.06814	2.87376	3.06704		4.08451	3.84105	4.08298		5.10112	4.81203	5.09922						7.13289	6.75866	7.13055		8.14868	7.73363	8.14575		9.16387	8.70961	9.16069
																	3.06814	2.87371	3.06704		4.08451	3.841	4.08298		5.10112	4.81197	5.09922						7.13289	6.75859	7.13055		8.14868	7.73355	8.14575		9.16387	8.70952	9.16069
																	3.06814	2.87367	3.06704		4.08451	3.84095	4.08298		5.10112	4.81191	5.09922						7.13289	6.75852	7.13056		8.14868	7.73346	8.14575		9.16387	8.70943	9.16069
																	3.06814	2.87362	3.06704		4.08451	3.8409	4.08298		5.10112	4.81186	5.09922						7.13289	6.75844	7.13056		8.14868	7.73338	8.14575		9.16387	8.70934	9.16069
																	3.06814	2.87358	3.06704		4.08451	3.84084	4.08298		5.10112	4.8118	5.09923						7.13289	6.75837	7.13056		8.14868	7.7333	8.14576		9.16387	8.70925	9.16069
																	3.06815	2.87354	3.06704		4.08451	3.84079	4.08298		5.10112	4.81174	5.09923						7.13289	6.7583	7.13056		8.14868	7.73322	8.14576		9.16387	8.70916	9.1607
																	3.06815	2.87349	3.06704		4.08451	3.84075	4.08298		5.10112	4.81168	5.09923						7.13289	6.75823	7.13056		8.14868	7.73314	8.14576		9.16387	8.70907	9.1607
																	3.06815	2.87345	3.06705		4.08451	3.8407	4.08298		5.10112	4.81163	5.09923						7.13289	6.75816	7.13056		8.14869	7.73306	8.14576		9.16388	8.70898	9.1607
																	3.06815	2.87341	3.06705		4.08451	3.84065	4.08298		5.10112	4.81157	5.09923						7.13289	6.75809	7.13056		8.14869	7.73298	8.14576		9.16388	8.70889	9.1607
																	3.06815	2.87336	3.06705		4.08451	3.8406	4.08298		5.10112	4.81151	5.09923						7.13289	6.75802	7.13056		8.14869	7.7329	8.14576		9.16388	8.7088	9.1607
																	3.06815	2.87332	3.06705		4.08451	3.84055	4.08298		5.10112	4.81145	5.09923						7.13289	6.75795	7.13056		8.14869	7.73283	8.14576		9.16388	8.7087	9.1607
																	3.06815	2.87328	3.06705		4.08451	3.8405	4.08298		5.10112	4.8114	5.09923						7.13289	6.75788	7.13056		8.14869	7.73275	8.14576		9.16388	8.70861	9.1607
																	3.06815	2.87324	3.06705		4.08451	3.84045	4.08299		5.10112	4.81134	5.09923						7.1329	6.75781	7.13056		8.14869	7.73267	8.14576		9.16388	8.70852	9.1607
																	3.06815	2.87319	3.06705		4.08451	3.8404	4.08299		5.10112	4.81128	5.09923						7.1329	6.75774	7.13056		8.14869	7.73259	8.14576		9.16388	8.70844	9.1607
																	3.06815	2.87315	3.06705		4.08452	3.84035	4.08299		5.10112	4.81123	5.09923						7.1329	6.75767	7.13056		8.14869	7.73252	8.14576		9.16388	8.70835	9.16071
																	3.06815	2.87311	3.06705		4.08452	3.84031	4.08299		5.10113	4.81118	5.09923						7.1329	6.75759	7.13057		8.14869	7.73244	8.14576		9.16388	8.70826	9.16071
																	3.06815	2.87307	3.06705		4.08452	3.84026	4.08299		5.10113	4.81112	5.09923						7.1329	6.75752	7.13057		8.14869	7.73236	8.14577		9.16388	8.70818	9.16071
																	3.06815	2.87303	3.06705		4.08452	3.84021	4.08299		5.10113	4.81107	5.09923						7.1329	6.75745	7.13057		8.1487	7.73229	8.14577		9.16388	8.70809	9.16071
																	3.06815	2.87298	3.06705		4.08452	3.84016	4.08299		5.10113	4.81101	5.09923						7.1329	6.75738	7.13057		8.1487	7.73221	8.14577		9.16388	8.708	9.16071
																	3.06815	2.87294	3.06705		4.08452	3.84012	4.08299		5.10113	4.81096	5.09923						7.1329	6.75731	7.13057		8.1487	7.73213	8.14577		9.16389	8.70792	9.16071
																	3.06815	2.8729	3.06705		4.08452	3.84007	4.08299		5.10113	4.81091	5.09924						7.1329	6.75724	7.13057		8.1487	7.73205	8.14577		9.16389	8.70784	9.16071
																	3.06815	2.87286	3.06705		4.08452	3.84002	4.08299		5.10113	4.81086	5.09924						7.1329	6.75718	7.13057		8.1487	7.73198	8.14577		9.16389	8.70775	9.16071
																	3.06815	2.87282	3.06705		4.08452	3.83998	4.083		5.10113	4.8108	5.09924						7.1329	6.75711	7.13057		8.1487	7.7319	8.14577		9.16389	8.70767	9.16071
																	3.06815	2.87278	3.06705		4.08452	3.83993	4.083		5.10113	4.81075	5.09924						7.1329	6.75704	7.13057		8.1487	7.73182	8.14577		9.16389	8.70759	9.16071
																	3.06815	2.87274	3.06705		4.08452	3.83989	4.083		5.10113	4.8107	5.09924						7.13291	6.75697	7.13057		8.1487	7.73175	8.14578		9.16389	8.7075	9.16071
																	3.06816	2.8727	3.06705		4.08452	3.83984	4.083		5.10113	4.81065	5.09924										8.1487	7.73167	8.14578		9.16389	8.70742	9.16071
																	3.06816	2.87266	3.06705		4.08452	3.83979	4.083		5.10113	4.8106	5.09924										8.1487	7.7316	8.14578		9.16389	8.70734	9.16072
																	3.06816	2.87262	3.06706		4.08453	3.83975	4.083		5.10113	4.81054	5.09924														9.16389	8.70725	9.16072
																	3.06816	2.87258	3.06706		4.08453	3.8397	4.083		5.10113	4.81049	5.09924														9.1639	8.70717	9.16072
																	3.06816	2.87254	3.06706		4.08453	3.83966	4.083		5.10114	4.81044	5.09924														9.1639	8.70708	9.16072
																	3.06816	2.8725	3.06706		4.08453	3.83961	4.083		5.10114	4.81039	5.09924														9.1639	8.707	9.16072
																	3.06816	2.87246	3.06706		4.08453	3.83957	4.083		5.10114	4.81033	5.09924														9.1639	8.70692	9.16072
																	3.06816	2.87242	3.06706		4.08453	3.83952	4.083		5.10114	4.81028	5.09924														9.1639	8.70683	9.16072
																	3.06816	2.87239	3.06706		4.08453	3.83948	4.083		5.10114	4.81023	5.09924														9.1639	8.70675	9.16072
																	3.06816	2.87235	3.06706		4.08453	3.83943	4.083		5.10114	4.81018	5.09924														9.1639	8.70667	9.16072
																	3.06816	2.87231	3.06706		4.08453	3.83939	4.083		5.10114	4.81013	5.09924														9.1639	8.70659	9.16072
																	3.06816	2.87227	3.06706		4.08453	3.83934	4.083		5.10114	4.81007	5.09924														9.1639	8.70651	9.16073
																	3.06816	2.87223	3.06706		4.08453	3.8393	4.083		5.10114	4.81002	5.09924														9.1639	8.70643	9.16073
																	3.06816	2.87219	3.06706		4.08453	3.83926	4.083		5.10114	4.80997	5.09924														9.1639	8.70636	9.16073
																	3.06816	2.87216	3.06706		4.08453	3.83921	4.083		5.10114	4.80992	5.09925														9.1639	8.70628	9.16073
																	3.06816	2.87212	3.06706		4.08453	3.83917	4.083		5.10114	4.80988	5.09925														9.16391	8.7062	9.16073
																	3.06816	2.87208	3.06706		4.08453	3.83913	4.083		5.10114	4.80983	5.09925														9.16391	8.70612	9.16073
																	3.06816	2.87204	3.06706		4.08453	3.83908	4.083		5.10114	4.80978	5.09925														9.16391	8.70604	9.16073
																	3.06816	2.87201	3.06706		4.08453	3.83904	4.083		5.10114	4.80973	5.09925														9.16391	8.70597	9.16073
																	3.06816	2.87197	3.06706		4.08453	3.839	4.083		5.10114	4.80968	5.09925														9.16391	8.70589	9.16073
																	3.06816	2.87193	3.06706		4.08453	3.83895	4.08301		5.10114	4.80963	5.09925														9.16391	8.70581	9.16073
																	3.06816	2.87189	3.06706		4.08454	3.83891	4.08301		5.10114	4.80959	5.09925														9.16391	8.70573	9.16074
																	3.06816	2.87186	3.06706		4.08454	3.83887	4.08301		5.10114	4.80954	5.09925														9.16391	8.70566	9.16074
																	3.06817	2.87182	3.06706		4.08454	3.83883	4.08301		5.10114	4.80949	5.09925														9.16391	8.70558	9.16074
																	3.06817	2.87178	3.06706		4.08454	3.83879	4.08301		5.10115	4.80944	5.09925														9.16391	8.7055	9.16074
																	3.06817	2.87175	3.06707		4.08454	3.83875	4.08301		5.10115	4.80939	5.09925														9.16392	8.70543	9.16074
																	3.06817	2.87171	3.06707		4.08454	3.83871	4.08301		5.10115	4.80935	5.09925														9.16392	8.70536	9.16074
																	3.06817	2.87168	3.06707		4.08454	3.83866	4.08301		5.10115	4.8093	5.09925														9.16392	8.70528	9.16074
																	3.06817	2.87164	3.06707		4.08454	3.83862	4.08301		5.10115	4.80925	5.09925														9.16392	8.70521	9.16074
																	3.06817	2.87161	3.06707		4.08454	3.83858	4.08301		5.10115	4.80921	5.09926														9.16392	8.70513	9.16074
																	3.06817	2.87157	3.06707		4.08454	3.83854	4.08301		5.10115	4.80916	5.09926														9.16392	8.70506	9.16074
																	3.06817	2.87153	3.06707		4.08454	3.8385	4.08301		5.10115	4.80911	5.09926														9.16392	8.70499	9.16075
																	3.06817	2.8715	3.06707		4.08454	3.83846	4.08301		5.10115	4.80907	5.09926														9.16392	8.70491	9.16075
																	3.06817	2.87146	3.06707		4.08454	3.83842	4.08301		5.10115	4.80902	5.09926														9.16392	8.70484	9.16075
																	3.06817	2.87143	3.06707		4.08454	3.83838	4.08301		5.10115	4.80898	5.09926														9.16392	8.70477	9.16075
																	3.06817	2.87139	3.06707		4.08454	3.83834	4.08301		5.10115	4.80893	5.09926														9.16392	8.7047	9.16075
																	3.06817	2.87136	3.06707		4.08454	3.8383	4.08301		5.10115	4.80889	5.09926														9.16392	8.70463	9.16075
																	3.06817	2.87132	3.06707		4.08454	3.83826	4.08301		5.10115	4.80884	5.09926														9.16392	8.70455	9.16075
																	3.06817	2.87129	3.06707		4.08454	3.83822	4.08301		5.10115	4.80879	5.09926														9.16393	8.70448	9.16075
																	3.06817	2.87125	3.06707		4.08454	3.83818	4.08301		5.10115	4.80875	5.09926														9.16393	8.70441	9.16075
																	3.06817	2.87122	3.06707		4.08454	3.83814	4.08301		5.10115	4.8087	5.09926														9.16393	8.70434	9.16075
																	3.06817	2.87118	3.06707		4.08454	3.83811	4.08301		5.10115	4.80866	5.09926														9.16393	8.70427	9.16075
																	3.06817	2.87115	3.06707		4.08454	3.83807	4.08302		5.10115	4.80862	5.09926														9.16393	8.70419	9.16075
																	3.06817	2.87112	3.06707		4.08455	3.83803	4.08302		5.10116	4.80857	5.09926														9.16393	8.70412	9.16075
																	3.06817	2.87108	3.06707		4.08455	3.83799	4.08302		5.10116	4.80853	5.09926														9.16393	8.70406	9.16075
																	3.06817	2.87105	3.06707		4.08455	3.83795	4.08302		5.10116	4.80849	5.09926														9.16393	8.70399	9.16075
																	3.06818	2.87101	3.06707		4.08455	3.83792	4.08302		5.10116	4.80844	5.09926														9.16393	8.70392	9.16076
																	3.06818	2.87098	3.06707		4.08455	3.83788	4.08302		5.10116	4.8084	5.09926														9.16393	8.70385	9.16076
																	3.06818	2.87095	3.06707		4.08455	3.83784	4.08302		5.10116	4.80836	5.09926														9.16393	8.70378	9.16076
																	3.06818	2.87092	3.06707		4.08455	3.8378	4.08302		5.10116	4.80831	5.09926														9.16393	8.70372	9.16076
																	3.06818	2.87088	3.06707		4.08455	3.83777	4.08302		5.10116	4.80827	5.09927														9.16393	8.70365	9.16076
																	3.06818	2.87085	3.06707		4.08455	3.83773	4.08302		5.10116	4.80823	5.09927														9.16394	8.70358	9.16076
																	3.06818	2.87082	3.06707		4.08455	3.83769	4.08302		5.10116	4.80818	5.09927														9.16394	8.70351	9.16076
																	3.06818	2.87078	3.06708		4.08455	3.83766	4.08302		5.10116	4.80814	5.09927														9.16394	8.70345	9.16076
																	3.06818	2.87075	3.06708		4.08455	3.83762	4.08302		5.10116	4.8081	5.09927														9.16394	8.70338	9.16076
																	3.06818	2.87072	3.06708		4.08455	3.83758	4.08302		5.10116	4.80806	5.09927														9.16394	8.70331	9.16076
																	3.06818	2.87069	3.06708		4.08455	3.83754	4.08302		5.10116	4.80801	5.09927														9.16394	8.70325	9.16076
																	3.06818	2.87066	3.06708		4.08455	3.83751	4.08302		5.10116	4.80797	5.09927														9.16394	8.70318	9.16076
																	3.06818	2.87062	3.06708		4.08455	3.83747	4.08302		5.10116	4.80793	5.09927														9.16394	8.70312	9.16076
																	3.06818	2.87059	3.06708		4.08455	3.83744	4.08302		5.10116	4.80789	5.09927														9.16394	8.70305	9.16076
																	3.06818	2.87056	3.06708		4.08455	3.8374	4.08302		5.10116	4.80785	5.09927														9.16394	8.70299	9.16077
																	3.06818	2.87053	3.06708		4.08455	3.83736	4.08302		5.10116	4.80781	5.09927														9.16394	8.70293	9.16077
																	3.06818	2.8705	3.06708		4.08455	3.83733	4.08303		5.10116	4.80776	5.09927														9.16394	8.70286	9.16077
																	3.06818	2.87047	3.06708		4.08455	3.83729	4.08303		5.10116	4.80772	5.09927														9.16394	8.7028	9.16077
																	3.06818	2.87044	3.06708		4.08455	3.83726	4.08303		5.10116	4.80768	5.09927														9.16395	8.70274	9.16077
																	3.06818	2.87041	3.06708		4.08455	3.83722	4.08303		5.10116	4.80764	5.09927														9.16395	8.70268	9.16077
																	3.06818	2.87038	3.06708		4.08455	3.83719	4.08303		5.10116	4.8076	5.09927														9.16395	8.70261	9.16077
																	3.06818	2.87034	3.06708		4.08455	3.83715	4.08303		5.10117	4.80756	5.09927														9.16395	8.70255	9.16077
																	3.06818	2.87031	3.06708		4.08455	3.83712	4.08303		5.10117	4.80752	5.09927														9.16395	8.70249	9.16077
																	3.06818	2.87028	3.06708		4.08455	3.83709	4.08303		5.10117	4.80748	5.09927														9.16395	8.70242	9.16077
																	3.06818	2.87025	3.06708		4.08455	3.83705	4.08303		5.10117	4.80744	5.09927														9.16395	8.70236	9.16077
																	3.06818	2.87022	3.06708		4.08455	3.83702	4.08303		5.10117	4.8074	5.09927														9.16395	8.7023	9.16077
																	3.06818	2.87019	3.06708		4.08456	3.83698	4.08303		5.10117	4.80736	5.09928														9.16395	8.70223	9.16078
																	3.06818	2.87016	3.06708		4.08456	3.83695	4.08303		5.10117	4.80733	5.09928														9.16395	8.70217	9.16078
																	3.06818	2.87013	3.06709		4.08456	3.83691	4.08303		5.10117	4.80729	5.09928														9.16395	8.70211	9.16078
																	3.06819	2.87011	3.06709		4.08456	3.83688	4.08303		5.10117	4.80725	5.09928														9.16395	8.70205	9.16078
																	3.06819	2.87008	3.06709		4.08456	3.83685	4.08303		5.10117	4.80721	5.09928														9.16395	8.70198	9.16078
																	3.06818	2.87005	3.06709		4.08456	3.83681	4.08303		5.10117	4.80717	5.09928														9.16395	8.70192	9.16078
																	3.06819	2.87002	3.06709		4.08456	3.83678	4.08303		5.10117	4.80713	5.09928														9.16395	8.70186	9.16078
																	3.06819	2.86999	3.06709		4.08456	3.83675	4.08303		5.10117	4.8071	5.09928														9.16395	8.70181	9.16078
																	3.06819	2.86996	3.06708		4.08456	3.83671	4.08303		5.10117	4.80706	5.09928														9.16395	8.70175	9.16078
																	3.06819	2.86993	3.06709		4.08456	3.83668	4.08303		5.10117	4.80702	5.09928														9.16395	8.70169	9.16078
																	3.06819	2.8699	3.06709		4.08456	3.83664	4.08303		5.10117	4.80699	5.09928														9.16396	8.70163	9.16078
																	3.06819	2.86987	3.06709		4.08456	3.83661	4.08303		5.10117	4.80695	5.09928														9.16396	8.70158	9.16078
																	3.06819	2.86984	3.06709		4.08456	3.83658	4.08303		5.10117	4.80691	5.09928														9.16396	8.70152	9.16078
																	3.06819	2.86981	3.06709		4.08456	3.83655	4.08303		5.10117	4.80687	5.09928														9.16396	8.70146	9.16078
																	3.06819	2.86978	3.06709		4.08456	3.83652	4.08303		5.10117	4.80684	5.09928														9.16396	8.7014	9.16078
																	3.06819	2.86976	3.06709		4.08456	3.83649	4.08303		5.10117	4.8068	5.09928														9.16396	8.70134	9.16079
																	3.06819	2.86973	3.06709		4.08456	3.83645	4.08303		5.10117	4.80677	5.09929														9.16396	8.70128	9.16079
																	3.06819	2.8697	3.06709		4.08456	3.83642	4.08304		5.10117	4.80673	5.09929														9.16396	8.70122	9.16079
																	3.06819	2.86967	3.06709		4.08456	3.83639	4.08304		5.10118	4.80669	5.09929														9.16396	8.70116	9.16079
																	3.06819	2.86964	3.06709		4.08456	3.83636	4.08304		5.10118	4.80666	5.09929														9.16396	8.70111	9.16079
																	3.06819	2.86962	3.06709		4.08456	3.83633	4.08304		5.10118	4.80662	5.09929														9.16396	8.70105	9.16079
																	3.06819	2.86959	3.06709		4.08456	3.8363	4.08304		5.10118	4.80658	5.09929														9.16396	8.70099	9.16079
																	3.06819	2.86956	3.06709		4.08456	3.83627	4.08304		5.10118	4.80655	5.09929														9.16396	8.70094	9.16079
																	3.06819	2.86954	3.06709		4.08456	3.83624	4.08304		5.10118	4.80651	5.09929														9.16396	8.70088	9.16079
																	3.06819	2.86951	3.06709		4.08456	3.83621	4.08304		5.10118	4.80648	5.09929														9.16396	8.70083	9.16079
																	3.06819	2.86948	3.06709		4.08456	3.83617	4.08304		5.10118	4.80644	5.09929														9.16397	8.70078	9.16079
																	3.06819	2.86945	3.06709		4.08456	3.83614	4.08304		5.10118	4.80641	5.09929														9.16397	8.70072	9.16079
																	3.06819	2.86943	3.06709		4.08456	3.83611	4.08304		5.10118	4.80637	5.09929														9.16397	8.70067	9.16079
																	3.06819	2.8694	3.06709		4.08457	3.83608	4.08304		5.10118	4.80634	5.09929														9.16397	8.70061	9.1608
																	3.06819	2.86937	3.06709		4.08457	3.83605	4.08304		5.10118	4.8063	5.09929														9.16397	8.70056	9.1608
																	3.06819	2.86935	3.06709		4.08457	3.83602	4.08304		5.10118	4.80627	5.09929														9.16397	8.7005	9.1608
																	3.06819	2.86932	3.06709		4.08457	3.83599	4.08304		5.10118	4.80623	5.09929														9.16397	8.70045	9.1608
																	3.06819	2.86929	3.06709		4.08457	3.83596	4.08304		5.10118	4.8062	5.09929														9.16397	8.70039	9.1608
																	3.06819	2.86927	3.06709		4.08457	3.83593	4.08304		5.10118	4.80617	5.09929														9.16397	8.70034	9.1608
																	3.06819	2.86924	3.06709		4.08457	3.8359	4.08304		5.10118	4.80613	5.09929														9.16397	8.70028	9.1608
																	3.06819	2.86922	3.06709		4.08457	3.83587	4.08304		5.10118	4.8061	5.09929														9.16397	8.70022	9.1608
																	3.06819	2.86919	3.06709		4.08457	3.83584	4.08304		5.10118	4.80607	5.09929														9.16398	8.70017	9.1608
																	3.0682	2.86916	3.06709		4.08457	3.83582	4.08304		5.10118	4.80603	5.09929														9.16398	8.70012	9.1608
																	3.0682	2.86914	3.06709		4.08457	3.83579	4.08304		5.10119	4.806	5.09929														9.16398	8.70006	9.1608
																	3.0682	2.86911	3.06709		4.08457	3.83576	4.08305		5.10119	4.80597	5.09929														9.16398	8.70001	9.1608
																	3.0682	2.86908	3.0671		4.08457	3.83573	4.08305		5.10119	4.80593	5.09929														9.16398	8.69996	9.1608
																	3.0682	2.86906	3.0671		4.08458	3.8357	4.08305		5.10119	4.8059	5.09929														9.16398	8.69991	9.1608
																	3.0682	2.86903	3.0671		4.08458	3.83567	4.08305		5.10119	4.80587	5.09929														9.16398	8.69986	9.1608
																	3.0682	2.86901	3.0671		4.08458	3.83564	4.08305		5.10119	4.80583	5.09929														9.16398	8.69982	9.1608
																	3.0682	2.86898	3.0671		4.08458	3.83562	4.08305		5.10119	4.8058	5.09929														9.16398	8.69976	9.1608
																	3.0682	2.86896	3.0671		4.08457	3.83559	4.08305		5.10119	4.80577	5.09929														9.16398	8.69972	9.1608
																	3.0682	2.86893	3.0671		4.08457	3.83556	4.08305		5.10119	4.80574	5.09929														9.16398	8.69967	9.1608
																	3.0682	2.86891	3.0671		4.08457	3.83553	4.08305		5.10119	4.8057	5.09929														9.16398	8.69962	9.16081
																	3.0682	2.86888	3.0671		4.08457	3.8355	4.08305		5.10119	4.80567	5.09929														9.16399	8.69956	9.16081
																	3.0682	2.86886	3.0671		4.08457	3.83548	4.08305		5.10119	4.80564	5.09929														9.16399	8.69951	9.16081
																	3.0682	2.86883	3.0671		4.08458	3.83545	4.08305		5.10119	4.80561	5.0993														9.16399	8.69946	9.16081
																	3.0682	2.86881	3.0671		4.08458	3.83542	4.08305		5.10119	4.80558	5.0993														9.16399	8.69941	9.16081
																	3.0682	2.86878	3.0671		4.08458	3.83539	4.08305		5.10119	4.80554	5.0993														9.16399	8.69936	9.16081
																	3.0682	2.86876	3.0671		4.08458	3.83536	4.08305		5.10119	4.80551	5.0993														9.16399	8.69931	9.16081
																	3.0682	2.86873	3.0671		4.08458	3.83534	4.08305		5.10119	4.80548	5.0993														9.16399	8.69925	9.16081
																	3.0682	2.86871	3.0671		4.08458	3.83531	4.08305		5.10119	4.80545	5.0993														9.16399	8.6992	9.16081
																	3.0682	2.86869	3.0671		4.08458	3.83528	4.08305		5.10119	4.80542	5.0993														9.16399	8.69915	9.16081
																	3.0682	2.86866	3.0671		4.08458	3.83526	4.08305		5.10119	4.80539	5.0993														9.16399	8.6991	9.16081
																	3.0682	2.86864	3.0671		4.08458	3.83523	4.08305		5.10119	4.80536	5.0993														9.16399	8.69906	9.16081
																	3.0682	2.86861	3.0671		4.08458	3.8352	4.08305		5.10119	4.80533	5.0993														9.16399	8.69901	9.16081
																	3.0682	2.86859	3.0671		4.08458	3.83518	4.08305		5.10119	4.8053	5.0993														9.16399	8.69896	9.16082
																	3.0682	2.86857	3.0671		4.08458	3.83515	4.08305		5.10119	4.80527	5.0993														9.16399	8.69892	9.16082
																	3.0682	2.86854	3.0671		4.08458	3.83512	4.08305		5.10119	4.80524	5.0993														9.16399	8.69887	9.16082
																	3.0682	2.86852	3.0671		4.08458	3.8351	4.08305		5.10119	4.80521	5.0993														9.16399	8.69883	9.16082
																	3.0682	2.8685	3.0671		4.08458	3.83507	4.08305		5.10119	4.80518	5.0993														9.16399	8.69879	9.16082
																	3.0682	2.86847	3.0671		4.08458	3.83504	4.08305		5.10119	4.80515	5.0993														9.16399	8.69874	9.16082
																	3.0682	2.86845	3.0671		4.08458	3.83502	4.08305		5.10119	4.80512	5.0993														9.16399	8.69869	9.16082
																	3.06821	2.86843	3.0671		4.08458	3.83499	4.08305		5.10119	4.80509	5.0993														9.16399	8.69864	9.16082
																	3.0682	2.86841	3.0671		4.08458	3.83497	4.08305		5.1012	4.80506	5.0993														9.16399	8.69859	9.16082
																	3.0682	2.86838	3.0671		4.08458	3.83494	4.08305		5.1012	4.80503	5.0993														9.16399	8.69855	9.16082
																	3.0682	2.86836	3.0671		4.08458	3.83492	4.08305		5.1012	4.805	5.0993														9.164	8.6985	9.16082
																	3.0682	2.86834	3.0671		4.08458	3.83489	4.08305		5.1012	4.80497	5.0993														9.164	8.69845	9.16082
																	3.0682	2.86831	3.06711		4.08458	3.83487	4.08305		5.1012	4.80494	5.0993														9.164	8.6984	9.16082
																	3.0682	2.86829	3.06711		4.08458	3.83484	4.08305		5.1012	4.80491	5.0993														9.164	8.69835	9.16082
																	3.0682	2.86827	3.06711		4.08458	3.83482	4.08305		5.1012	4.80488	5.09931														9.164	8.69831	9.16082
																	3.0682	2.86825	3.06711		4.08458	3.83479	4.08305		5.1012	4.80486	5.09931														9.164	8.69826	9.16082
																	3.06821	2.86822	3.06711		4.08458	3.83477	4.08305		5.1012	4.80483	5.09931														9.164	8.69822	9.16082
																	3.06821	2.8682	3.06711		4.08458	3.83474	4.08305		5.1012	4.8048	5.09931														9.164	8.69817	9.16082
																	3.06821	2.86818	3.06711		4.08458	3.83472	4.08305		5.1012	4.80477	5.09931														9.164	8.69813	9.16082
																	3.06821	2.86816	3.06711		4.08458	3.83469	4.08305		5.1012	4.80474	5.09931														9.164	8.69809	9.16082
																	3.06821	2.86814	3.06711		4.08458	3.83467	4.08305		5.1012	4.80471	5.09931														9.164	8.69805	9.16082
																	3.06821	2.86812	3.06711		4.08458	3.83464	4.08305		5.1012	4.80469	5.09931														9.164	8.698	9.16083
																	3.06821	2.8681	3.06711		4.08458	3.83462	4.08305		5.1012	4.80466	5.09931														9.164	8.69796	9.16083
																	3.06821	2.86808	3.06711		4.08458	3.8346	4.08306		5.1012	4.80463	5.09931														9.164	8.69792	9.16083
																	3.06821	2.86805	3.06711		4.08458	3.83457	4.08306		5.1012	4.8046	5.09931														9.164	8.69787	9.16083
																	3.06821	2.86803	3.06711		4.08458	3.83455	4.08306		5.1012	4.80457	5.09931														9.164	8.69783	9.16083
																	3.06821	2.86801	3.06711		4.08458	3.83453	4.08306		5.1012	4.80455	5.09931														9.164	8.69779	9.16083
																	3.06821	2.86799	3.06711		4.08458	3.8345	4.08306		5.1012	4.80452	5.09931														9.164	8.69774	9.16083
																	3.06821	2.86797	3.06711		4.08459	3.83448	4.08306		5.1012	4.80449	5.09931														9.164	8.6977	9.16083
																	3.06821	2.86795	3.06711		4.08459	3.83446	4.08306		5.1012	4.80447	5.09931														9.164	8.69765	9.16083
																	3.06821	2.86793	3.06711		4.08459	3.83443	4.08306		5.1012	4.80444	5.09931														9.164	8.69761	9.16083
																	3.06821	2.86791	3.06711		4.08459	3.83441	4.08306		5.1012	4.80441	5.09931														9.16401	8.69757	9.16083
																	3.06821	2.86789	3.06711		4.08459	3.83439	4.08306		5.1012	4.80439	5.09931														9.16401	8.69752	9.16083
																	3.06821	2.86787	3.06711		4.08459	3.83436	4.08306		5.10121	4.80436	5.09931														9.16401	8.69748	9.16083
																	3.06821	2.86785	3.06711		4.08459	3.83434	4.08306		5.10121	4.80434	5.09931														9.16401	8.69744	9.16084
																	3.06821	2.86783	3.06711		4.08458	3.83432	4.08306		5.10121	4.80431	5.09931														9.16401	8.6974	9.16084
																	3.06821	2.86781	3.06711		4.08458	3.83429	4.08306		5.10121	4.80428	5.09931														9.16401	8.69736	9.16084
																	3.06821	2.86779	3.06711		4.08458	3.83427	4.08306		5.10121	4.80426	5.09931														9.16401	8.69732	9.16084
																	3.06821	2.86777	3.06711		4.08459	3.83425	4.08306		5.10121	4.80423	5.09931														9.16401	8.69728	9.16084
																	3.06821	2.86775	3.06711		4.08459	3.83422	4.08306		5.10121	4.80421	5.09931														9.16401	8.69724	9.16084
																	3.06821	2.86773	3.06711		4.08459	3.8342	4.08306		5.10121	4.80418	5.09931														9.16401	8.6972	9.16084
																	3.06821	2.86771	3.06711		4.08459	3.83418	4.08306		5.10121	4.80415	5.09931														9.16401	8.69716	9.16084
																	3.06821	2.86769	3.06711		4.08459	3.83415	4.08306		5.10121	4.80413	5.09931														9.16401	8.69712	9.16084
																	3.06821	2.86767	3.06711		4.08459	3.83413	4.08306		5.10121	4.8041	5.09931														9.16401	8.69708	9.16084
																	3.06821	2.86765	3.06711		4.08459	3.83411	4.08306		5.10121	4.80408	5.09931														9.16401	8.69704	9.16084
																	3.06821	2.86763	3.06711		4.08459	3.83409	4.08307		5.10121	4.80405	5.09931														9.16401	8.697	9.16084
																	3.06821	2.86761	3.06711		4.08459	3.83407	4.08307		5.10121	4.80403	5.09931														9.16401	8.69696	9.16084
																	3.06821	2.86759	3.06711		4.08459	3.83405	4.08307		5.10121	4.804	5.09931														9.16401	8.69692	9.16084
																	3.06821	2.86757	3.06711		4.08459	3.83402	4.08306		5.10121	4.80398	5.09931														9.16401	8.69688	9.16084
																	3.06821	2.86755	3.06711		4.08459	3.834	4.08306		5.10121	4.80395	5.09932														9.16401	8.69684	9.16084
																	3.06822	2.86753	3.06711		4.08459	3.83398	4.08306		5.10121	4.80393	5.09932														9.16402	8.6968	9.16084
																	3.06822	2.86751	3.06711		4.08459	3.83396	4.08306		5.10121	4.8039	5.09932														9.16402	8.69676	9.16084
																	3.06822	2.86749	3.06711		4.08459	3.83394	4.08306		5.10121	4.80388	5.09932														9.16402	8.69672	9.16084
																	3.06822	2.86748	3.06711		4.08459	3.83392	4.08306		5.10121	4.80386	5.09932														9.16402	8.69668	9.16084
																	3.06822	2.86746	3.06711		4.08459	3.83389	4.08306		5.10121	4.80383	5.09932														9.16402	8.69664	9.16084
																	3.06822	2.86744	3.06711		4.08459	3.83387	4.08306		5.10121	4.80381	5.09932														9.16402	8.69661	9.16084
																	3.06822	2.86742	3.06711		4.08459	3.83385	4.08307		5.10121	4.80378	5.09932														9.16402	8.69657	9.16084
																	3.06822	2.8674	3.06711		4.08459	3.83383	4.08306		5.10121	4.80376	5.09932														9.16402	8.69653	9.16084
																	3.06822	2.86738	3.06711		4.08459	3.83381	4.08306		5.10121	4.80374	5.09932														9.16402	8.6965	9.16085
																	3.06822	2.86736	3.06711		4.08459	3.83379	4.08306		5.10121	4.80371	5.09932														9.16402	8.69646	9.16085
																	3.06822	2.86734	3.06711		4.08459	3.83377	4.08306		5.10121	4.80369	5.09932														9.16402	8.69642	9.16085
																	3.06822	2.86733	3.06711		4.08459	3.83374	4.08306		5.10121	4.80367	5.09932														9.16402	8.69639	9.16085
																	3.06822	2.86731	3.06712		4.08459	3.83372	4.08306		5.10121	4.80364	5.09932														9.16402	8.69635	9.16085
																	3.06822	2.86729	3.06712		4.08459	3.8337	4.08306		5.10121	4.80362	5.09932														9.16402	8.69631	9.16085
																	3.06822	2.86727	3.06712		4.08459	3.83368	4.08307		5.10121	4.8036	5.09932														9.16402	8.69628	9.16085
																	3.06822	2.86725	3.06712		4.08459	3.83366	4.08307		5.10121	4.80357	5.09932														9.16402	8.69624	9.16085
																	3.06822	2.86723	3.06712		4.08459	3.83364	4.08307		5.10121	4.80355	5.09932														9.16402	8.6962	9.16085
																	3.06822	2.86721	3.06712		4.0846	3.83362	4.08307		5.10121	4.80353	5.09932														9.16402	8.69617	9.16085
																	3.06822	2.8672	3.06712		4.0846	3.8336	4.08307		5.10121	4.8035	5.09932														9.16402	8.69613	9.16085
																	3.06822	2.86718	3.06712		4.0846	3.83358	4.08307		5.10121	4.80348	5.09932														9.16402	8.69609	9.16085
																	3.06822	2.86716	3.06712		4.0846	3.83356	4.08307		5.10121	4.80346	5.09932														9.16402	8.69606	9.16085
																	3.06822	2.86714	3.06712		4.0846	3.83354	4.08307		5.10121	4.80344	5.09932														9.16402	8.69602	9.16085
																	3.06822	2.86713	3.06712		4.0846	3.83352	4.08307		5.10121	4.80341	5.09932														9.16402	8.69599	9.16085
																	3.06822	2.86711	3.06712		4.0846	3.83351	4.08307		5.10121	4.80339	5.09932														9.16402	8.69595	9.16085
																	3.06822	2.86709	3.06712		4.0846	3.83349	4.08307		5.10121	4.80337	5.09932														9.16402	8.69591	9.16085
																	3.06822	2.86707	3.06712		4.0846	3.83347	4.08307		5.10121	4.80335	5.09932														9.16402	8.69588	9.16085
																	3.06822	2.86706	3.06712		4.0846	3.83345	4.08307		5.10121	4.80333	5.09932														9.16402	8.69584	9.16085
																	3.06822	2.86704	3.06712		4.0846	3.83343	4.08307		5.10121	4.8033	5.09932														9.16402	8.69581	9.16085
																	3.06822	2.86702	3.06712		4.0846	3.83341	4.08307		5.10122	4.80328	5.09932														9.16403	8.69578	9.16085
																	3.06822	2.86701	3.06712		4.0846	3.83339	4.08307		5.10122	4.80326	5.09932														9.16403	8.69574	9.16085
																	3.06822	2.86699	3.06712		4.0846	3.83337	4.08307		5.10122	4.80324	5.09932														9.16403	8.69571	9.16085
																	3.06822	2.86697	3.06712		4.0846	3.83335	4.08307		5.10122	4.80322	5.09932														9.16403	8.69567	9.16085
																	3.06822	2.86696	3.06712		4.0846	3.83333	4.08307		5.10122	4.80319	5.09932														9.16403	8.69564	9.16085
																	3.06822	2.86694	3.06712		4.0846	3.83331	4.08307		5.10122	4.80317	5.09932														9.16403	8.69561	9.16085
																	3.06822	2.86692	3.06712		4.0846	3.83329	4.08307		5.10122	4.80315	5.09933														9.16403	8.69557	9.16085
																	3.06822	2.86691	3.06712		4.0846	3.83327	4.08307		5.10122	4.80313	5.09933														9.16403	8.69554	9.16085
																	3.06822	2.86689	3.06712		4.0846	3.83325	4.08307		5.10122	4.80311	5.09933														9.16403	8.69551	9.16085
																	3.06822	2.86687	3.06712		4.0846	3.83324	4.08307		5.10122	4.80309	5.09933														9.16403	8.69547	9.16085
																	3.06822	2.86686	3.06712		4.0846	3.83322	4.08307		5.10122	4.80307	5.09933														9.16403	8.69544	9.16085
																	3.06822	2.86684	3.06712		4.0846	3.8332	4.08307		5.10122	4.80305	5.09933														9.16403	8.69541	9.16085
																	3.06822	2.86682	3.06712		4.0846	3.83318	4.08307		5.10122	4.80302	5.09933														9.16403	8.69537	9.16085
																	3.06822	2.86681	3.06712		4.0846	3.83316	4.08307		5.10122	4.803	5.09933														9.16403	8.69534	9.16085
																	3.06822	2.86679	3.06712		4.0846	3.83315	4.08307		5.10122	4.80298	5.09933														9.16403	8.6953	9.16085
																	3.06822	2.86677	3.06712		4.0846	3.83313	4.08308		5.10122	4.80296	5.09933														9.16403	8.69527	9.16086
																	3.06822	2.86676	3.06712		4.0846	3.83311	4.08308		5.10122	4.80294	5.09933														9.16403	8.69524	9.16086
																	3.06822	2.86674	3.06712		4.0846	3.83309	4.08308		5.10122	4.80292	5.09933														9.16403	8.6952	9.16086
																	3.06822	2.86673	3.06712		4.0846	3.83307	4.08308		5.10122	4.8029	5.09933														9.16403	8.69517	9.16086
																	3.06822	2.86671	3.06712		4.0846	3.83306	4.08308		5.10122	4.80288	5.09933														9.16404	8.69514	9.16086
																	3.06822	2.86669	3.06712		4.0846	3.83304	4.08308		5.10122	4.80286	5.09933														9.16404	8.69511	9.16086
																	3.06822	2.86668	3.06712		4.0846	3.83302	4.08308		5.10122	4.80284	5.09933														9.16403	8.69508	9.16086
																	3.06822	2.86666	3.06712		4.0846	3.833	4.08308		5.10122	4.80282	5.09933														9.16404	8.69505	9.16086
																	3.06822	2.86665	3.06712		4.0846	3.83299	4.08308		5.10122	4.8028	5.09933														9.16404	8.69502	9.16086
																	3.06822	2.86663	3.06712		4.0846	3.83297	4.08308		5.10122	4.80278	5.09933														9.16404	8.69498	9.16086
																	3.06822	2.86662	3.06712		4.0846	3.83295	4.08307		5.10122	4.80276	5.09933														9.16404	8.69495	9.16086
																	3.06823	2.8666	3.06712		4.0846	3.83293	4.08307		5.10122	4.80274	5.09933														9.16404	8.69492	9.16086
																	3.06823	2.86658	3.06712		4.0846	3.83292	4.08307		5.10122	4.80272	5.09933														9.16404	8.6949	9.16086
																	3.06823	2.86657	3.06712		4.0846	3.8329	4.08307		5.10122	4.8027	5.09933														9.16404	8.69486	9.16086
																	3.06823	2.86655	3.06712		4.0846	3.83288	4.08307		5.10122	4.80269	5.09933														9.16404	8.69483	9.16086
																	3.06823	2.86654	3.06712		4.0846	3.83286	4.08307		5.10122	4.80267	5.09933														9.16404	8.69481	9.16086
																	3.06823	2.86652	3.06712		4.0846	3.83285	4.08308		5.10122	4.80265	5.09933														9.16404	8.69477	9.16086
																	3.06823	2.86651	3.06713		4.0846	3.83283	4.08308		5.10122	4.80263	5.09933														9.16404	8.69474	9.16086
																	3.06823	2.86649	3.06713		4.0846	3.83281	4.08308		5.10122	4.80261	5.09933														9.16404	8.69472	9.16086
																	3.06823	2.86648	3.06712		4.08461	3.83279	4.08308		5.10122	4.80259	5.09933														9.16404	8.69468	9.16086
																	3.06823	2.86646	3.06712		4.08461	3.83278	4.08308		5.10122	4.80257	5.09933														9.16404	8.69465	9.16086
																	3.06823	2.86645	3.06712		4.08461	3.83276	4.08308		5.10122	4.80255	5.09933														9.16404	8.69462	9.16086
																	3.06823	2.86643	3.06712		4.08461	3.83275	4.08308		5.10122	4.80253	5.09933														9.16404	8.69459	9.16086
																	3.06823	2.86642	3.06712		4.08461	3.83273	4.08308		5.10122	4.80252	5.09933														9.16404	8.69456	9.16087
																	3.06823	2.8664	3.06713		4.08461	3.83271	4.08308		5.10122	4.8025	5.09933														9.16404	8.69453	9.16086
																	3.06823	2.86639	3.06712		4.08461	3.8327	4.08308		5.10123	4.80248	5.09933														9.16404	8.6945	9.16086
																	3.06823	2.86637	3.06712		4.08461	3.83268	4.08308		5.10123	4.80246	5.09933														9.16404	8.69447	9.16087
																	3.06823	2.86636	3.06712		4.08461	3.83266	4.08308		5.10123	4.80244	5.09933														9.16404	8.69444	9.16087
																	3.06823	2.86634	3.06713		4.08461	3.83265	4.08308		5.10123	4.80243	5.09933														9.16404	8.69442	9.16087
																	3.06823	2.86633	3.06713		4.08461	3.83263	4.08308		5.10123	4.80241	5.09933														9.16404	8.69439	9.16087
																	3.06823	2.86632	3.06713		4.08461	3.83262	4.08308		5.10123	4.80239	5.09933														9.16404	8.69436	9.16087
																	3.06823	2.8663	3.06713		4.08461	3.8326	4.08308		5.10123	4.80237	5.09933														9.16404	8.69433	9.16087
																	3.06823	2.86629	3.06713		4.08461	3.83258	4.08308		5.10123	4.80235	5.09934														9.16404	8.6943	9.16087
																	3.06823	2.86627	3.06713		4.08461	3.83257	4.08308		5.10123	4.80233	5.09934														9.16404	8.69428	9.16087
																	3.06823	2.86626	3.06713		4.08461	3.83255	4.08308		5.10123	4.80232	5.09934														9.16404	8.69425	9.16087
																	3.06823	2.86625	3.06713		4.08461	3.83254	4.08308		5.10123	4.8023	5.09934														9.16404	8.69422	9.16087
																	3.06823	2.86623	3.06713		4.08461	3.83252	4.08308		5.10123	4.80228	5.09934														9.16404	8.69419	9.16087
																	3.06823	2.86622	3.06713		4.08461	3.8325	4.08308		5.10123	4.80226	5.09934														9.16405	8.69416	9.16087
																	3.06823	2.8662	3.06713		4.08461	3.83249	4.08308		5.10123	4.80224	5.09933														9.16405	8.69413	9.16087
																	3.06823	2.86619	3.06713		4.08461	3.83247	4.08308		5.10123	4.80223	5.09934														9.16405	8.69411	9.16087
																	3.06823	2.86617	3.06713		4.08461	3.83246	4.08308		5.10123	4.80221	5.09934														9.16405	8.69408	9.16087
																	3.06823	2.86616	3.06713		4.08461	3.83244	4.08308		5.10123	4.80219	5.09934														9.16405	8.69405	9.16087
																	3.06823	2.86615	3.06713		4.08461	3.83243	4.08308		5.10123	4.80218	5.09934														9.16405	8.69402	9.16087
																	3.06823	2.86613	3.06713		4.08461	3.83241	4.08308		5.10123	4.80216	5.09934														9.16405	8.69399	9.16087
																	3.06823	2.86612	3.06713		4.08461	3.8324	4.08308		5.10123	4.80214	5.09934														9.16405	8.69396	9.16087
																	3.06823	2.86611	3.06713		4.08461	3.83238	4.08308		5.10123	4.80213	5.09934														9.16405	8.69393	9.16087
																	3.06823	2.86609	3.06713		4.08461	3.83237	4.08308		5.10123	4.80211	5.09934														9.16405	8.69391	9.16087
																	3.06823	2.86608	3.06713		4.08461	3.83235	4.08308		5.10123	4.80209	5.09934														9.16405	8.69388	9.16087
																	3.06823	2.86606	3.06713		4.08461	3.83234	4.08308		5.10123	4.80207	5.09934														9.16405	8.69385	9.16087
																	3.06823	2.86605	3.06713		4.08461	3.83232	4.08308		5.10123	4.80206	5.09934														9.16405	8.69383	9.16087
																	3.06823	2.86604	3.06713		4.08461	3.83231	4.08308		5.10123	4.80204	5.09934														9.16405	8.6938	9.16087
																	3.06823	2.86603	3.06713		4.08461	3.83229	4.08308		5.10123	4.80202	5.09934														9.16405	8.69378	9.16087
																	3.06823	2.86601	3.06713		4.08461	3.83228	4.08308		5.10123	4.80201	5.09934														9.16405	8.69375	9.16087
																	3.06823	2.866	3.06713		4.08461	3.83227	4.08308		5.10123	4.80199	5.09934														9.16405	8.69372	9.16087
																	3.06823	2.86598	3.06713		4.08461	3.83225	4.08308		5.10123	4.80197	5.09934														9.16405	8.6937	9.16087
																	3.06823	2.86597	3.06713		4.08461	3.83224	4.08308		5.10123	4.80196	5.09934														9.16405	8.69367	9.16088
																	3.06823	2.86596	3.06713		4.08461	3.83222	4.08308		5.10123	4.80194	5.09934														9.16405	8.69364	9.16088
																	3.06823	2.86595	3.06713		4.08461	3.83221	4.08308		5.10123	4.80193	5.09934														9.16405	8.69362	9.16088
																	3.06823	2.86593	3.06713		4.08461	3.83219	4.08308		5.10123	4.80191	5.09934														9.16405	8.69359	9.16088
																	3.06823	2.86592	3.06713		4.08461	3.83218	4.08308		5.10123	4.80189	5.09934														9.16405	8.69356	9.16088
																	3.06823	2.86591	3.06713		4.08461	3.83216	4.08308		5.10123	4.80188	5.09934														9.16405	8.69354	9.16088
																	3.06823	2.86589	3.06713		4.08461	3.83215	4.08308		5.10123	4.80186	5.09934														9.16405	8.69351	9.16088
																	3.06823	2.86588	3.06713		4.08461	3.83214	4.08308		5.10123	4.80185	5.09934														9.16405	8.69348	9.16088
																	3.06823	2.86587	3.06713		4.08461	3.83212	4.08308		5.10123	4.80183	5.09934														9.16405	8.69346	9.16088
																	3.06823	2.86586	3.06713		4.08461	3.83211	4.08308		5.10123	4.80181	5.09934														9.16406	8.69343	9.16088
																	3.06823	2.86585	3.06713		4.08461	3.83209	4.08309		5.10123	4.8018	5.09934														9.16406	8.6934	9.16088
																	3.06824	2.86583	3.06713		4.08461	3.83208	4.08308		5.10123	4.80178	5.09934														9.16405	8.69338	9.16088
																	3.06824	2.86582	3.06713		4.08461	3.83207	4.08308		5.10123	4.80177	5.09934														9.16406	8.69335	9.16088
																	3.06824	2.86581	3.06713		4.08461	3.83205	4.08309		5.10123	4.80175	5.09934														9.16406	8.69333	9.16088
																	3.06824	2.86579	3.06713		4.08461	3.83204	4.08309		5.10123	4.80173	5.09934														9.16406	8.6933	9.16088
																	3.06824	2.86578	3.06713		4.08461	3.83203	4.08309		5.10123	4.80172	5.09934														9.16406	8.69328	9.16088
																	3.06824	2.86577	3.06713		4.08461	3.83202	4.08309		5.10123	4.8017	5.09934														9.16406	8.69325	9.16088
																	3.06824	2.86576	3.06713		4.08461	3.832	4.08309		5.10123	4.80169	5.09934														9.16406	8.69322	9.16088
																	3.06824	2.86575	3.06713		4.08461	3.83199	4.08309		5.10123	4.80168	5.09934														9.16406	8.6932	9.16088
																	3.06824	2.86573	3.06713		4.08461	3.83197	4.08309		5.10123	4.80166	5.09934														9.16406	8.69317	9.16088
																	3.06824	2.86572	3.06713		4.08461	3.83196	4.08309		5.10123	4.80164	5.09934														9.16406	8.69314	9.16088
																	3.06824	2.86571	3.06713		4.08461	3.83195	4.08308		5.10123	4.80163	5.09934														9.16406	8.69311	9.16088
																	3.06824	2.8657	3.06713		4.08461	3.83194	4.08308		5.10123	4.80162	5.09934														9.16406	8.69308	9.16088
																	3.06824	2.86569	3.06713		4.08461	3.83192	4.08308		5.10123	4.8016	5.09934														9.16406	8.69305	9.16088
																	3.06824	2.86567	3.06713		4.08461	3.83191	4.08308		5.10124	4.80159	5.09934														9.16406	8.69302	9.16088
																	3.06824	2.86566	3.06713		4.08461	3.83189	4.08308		5.10124	4.80157	5.09934														9.16406	8.69299	9.16088
																	3.06824	2.86565	3.06713		4.08461	3.83188	4.08308		5.10124	4.80156	5.09934														9.16406	8.69297	9.16088
																	3.06824	2.86564	3.06713		4.08461	3.83187	4.08309		5.10124	4.80154	5.09934														9.16406	8.69294	9.16088
																	3.06824	2.86563	3.06713		4.08461	3.83186	4.08309		5.10124	4.80153	5.09934														9.16406	8.69292	9.16088
																	3.06824	2.86562	3.06713		4.08462	3.83184	4.08309		5.10124	4.80151	5.09934														9.16406	8.6929	9.16088
																	3.06824	2.8656	3.06713		4.08462	3.83183	4.08309		5.10124	4.8015	5.09934														9.16406	8.69288	9.16088
																	3.06824	2.86559	3.06713		4.08462	3.83182	4.08309		5.10124	4.80148	5.09934														9.16406	8.69285	9.16088
																	3.06824	2.86558	3.06713		4.08462	3.83181	4.08309		5.10124	4.80147	5.09934														9.16406	8.69283	9.16089
																	3.06824	2.86557	3.06714		4.08462	3.8318	4.08309		5.10124	4.80145	5.09934														9.16406	8.69281	9.16089
																	3.06824	2.86556	3.06714		4.08462	3.83178	4.08309		5.10124	4.80144	5.09934														9.16406	8.69278	9.16089
																	3.06824	2.86555	3.06714		4.08462	3.83177	4.08309		5.10124	4.80143	5.09934														9.16406	8.69276	9.16089
																	3.06824	2.86553	3.06714		4.08462	3.83176	4.08309		5.10124	4.80141	5.09934														9.16406	8.69274	9.16089
																	3.06824	2.86552	3.06714		4.08462	3.83175	4.08309		5.10124	4.8014	5.09934														9.16406	8.69271	9.16089
																	3.06824	2.86551	3.06714		4.08462	3.83174	4.08309		5.10124	4.80138	5.09934														9.16406	8.69269	9.16089
																	3.06824	2.8655	3.06714		4.08462	3.83172	4.08309		5.10124	4.80137	5.09934														9.16406	8.69266	9.16089
																	3.06824	2.86549	3.06713		4.08462	3.83171	4.08309		5.10124	4.80136	5.09934														9.16406	8.69264	9.16089
																	3.06824	2.86548	3.06713		4.08462	3.8317	4.08309		5.10124	4.80134	5.09934														9.16406	8.69262	9.16089
																	3.06824	2.86547	3.06713		4.08462	3.83169	4.08309		5.10124	4.80133	5.09935														9.16406	8.6926	9.16089
																	3.06824	2.86546	3.06713		4.08462	3.83167	4.08309		5.10124	4.80132	5.09934														9.16406	8.69258	9.16089
																	3.06824	2.86545	3.06714		4.08462	3.83166	4.08309		5.10124	4.8013	5.09934														9.16407	8.69256	9.16089
																	3.06824	2.86544	3.06714		4.08462	3.83165	4.08309		5.10124	4.80129	5.09934														9.16407	8.69253	9.16089
																	3.06824	2.86543	3.06714		4.08462	3.83164	4.08309		5.10124	4.80128	5.09935														9.16407	8.69252	9.16089
																	3.06824	2.86542	3.06714		4.08462	3.83162	4.08309		5.10124	4.80126	5.09935														9.16407	8.6925	9.16089
																	3.06824	2.8654	3.06714		4.08462	3.83161	4.08309		5.10124	4.80125	5.09935														9.16407	8.69248	9.16089
																	3.06824	2.86539	3.06714		4.08462	3.8316	4.08309		5.10124	4.80124	5.09935														9.16407	8.69246	9.16089
																	3.06824	2.86538	3.06714		4.08462	3.83159	4.08309		5.10124	4.80122	5.09935														9.16407	8.69244	9.16089
																	3.06824	2.86537	3.06714		4.08462	3.83157	4.08309		5.10124	4.80121	5.09935														9.16407	8.69242	9.16089
																	3.06824	2.86536	3.06714		4.08462	3.83156	4.08309		5.10124	4.8012	5.09935														9.16407	8.6924	9.16089
																	3.06824	2.86535	3.06714		4.08462	3.83155	4.08309		5.10124	4.80119	5.09935														9.16407	8.69238	9.16089
																	3.06824	2.86534	3.06714		4.08462	3.83154	4.08309		5.10124	4.80117	5.09935														9.16407	8.69236	9.16089
																	3.06824	2.86533	3.06714		4.08462	3.83153	4.08309		5.10124	4.80116	5.09935														9.16407	8.69234	9.16089
																	3.06824	2.86532	3.06714		4.08462	3.83152	4.08309		5.10124	4.80115	5.09935														9.16407	8.69232	9.16089
																	3.06824	2.86531	3.06714		4.08462	3.83151	4.08309		5.10124	4.80114	5.09935														9.16407	8.6923	9.16089
																	3.06824	2.8653	3.06714		4.08462	3.8315	4.08309		5.10124	4.80112	5.09935														9.16407	8.69228	9.16089
																	3.06824	2.86529	3.06714		4.08462	3.83148	4.0831		5.10124	4.80111	5.09935														9.16407	8.69225	9.16089
																	3.06824	2.86528	3.06714		4.08462	3.83147	4.0831		5.10124	4.8011	5.09935														9.16407	8.69223	9.16089
																	3.06824	2.86527	3.06714		4.08462	3.83146	4.0831		5.10124	4.80109	5.09935														9.16407	8.69221	9.16089
																	3.06824	2.86525	3.06714		4.08462	3.83145	4.0831		5.10124	4.80107	5.09935														9.16407	8.69218	9.16089
																	3.06824	2.86524	3.06714		4.08462	3.83144	4.0831		5.10124	4.80106	5.09935														9.16407	8.69216	9.16089
																	3.06824	2.86524	3.06714		4.08462	3.83143	4.0831		5.10124	4.80105	5.09935														9.16407	8.69214	9.16089
																	3.06824	2.86522	3.06714		4.08462	3.83142	4.0831		5.10124	4.80104	5.09935														9.16407	8.69212	9.16089
																	3.06824	2.86521	3.06714		4.08462	3.83141	4.08309		5.10124	4.80102	5.09935														9.16407	8.6921	9.16089
																	3.06824	2.8652	3.06714		4.08462	3.8314	4.08309		5.10124	4.80101	5.09935														9.16407	8.69209	9.16089
																	3.06824	2.86519	3.06714		4.08462	3.83138	4.08309		5.10124	4.801	5.09935														9.16407	8.69207	9.16089
																	3.06824	2.86518	3.06714		4.08462	3.83137	4.08309		5.10124	4.80099	5.09935														9.16407	8.69205	9.16089
																	3.06824	2.86517	3.06714		4.08462	3.83136	4.08309		5.10124	4.80097	5.09935														9.16407	8.69203	9.16089
																	3.06824	2.86516	3.06714		4.08462	3.83135	4.08309		5.10124	4.80096	5.09935														9.16407	8.69202	9.1609
																	3.06824	2.86516	3.06714		4.08462	3.83134	4.08309		5.10124	4.80095	5.09935														9.16407	8.692	9.1609
																	3.06824	2.86515	3.06714		4.08462	3.83133	4.08309		5.10124	4.80094	5.09935														9.16407	8.69198	9.16089
																	3.06824	2.86514	3.06714		4.08462	3.83132	4.08309		5.10124	4.80093	5.09935														9.16407	8.69196	9.1609
																	3.06824	2.86513	3.06714		4.08462	3.83131	4.08309		5.10124	4.80091	5.09935														9.16407	8.69194	9.1609
																	3.06824	2.86512	3.06714		4.08462	3.8313	4.08309		5.10124	4.8009	5.09935														9.16407	8.69192	9.1609
																	3.06824	2.86511	3.06714		4.08462	3.83129	4.08309		5.10124	4.80089	5.09935														9.16407	8.6919	9.1609
																	3.06824	2.8651	3.06714		4.08462	3.83128	4.08309		5.10124	4.80088	5.09935														9.16407	8.69188	9.1609
																	3.06824	2.86509	3.06714		4.08462	3.83127	4.08309		5.10124	4.80087	5.09935														9.16407	8.69186	9.1609
																	3.06824	2.86508	3.06714		4.08462	3.83126	4.0831		5.10124	4.80086	5.09935														9.16407	8.69184	9.1609
																	3.06824	2.86507	3.06714		4.08462	3.83125	4.0831		5.10124	4.80084	5.09935														9.16407	8.69182	9.1609
																	3.06824	2.86506	3.06714		4.08462	3.83123	4.0831		5.10124	4.80083	5.09935														9.16408	8.6918	9.1609
																	3.06824	2.86505	3.06714		4.08462	3.83122	4.0831		5.10124	4.80082	5.09935														9.16408	8.69178	9.1609
																	3.06824	2.86504	3.06714		4.08462	3.83121	4.0831		5.10124	4.80081	5.09935														9.16408	8.69176	9.1609
																	3.06824	2.86503	3.06714		4.08462	3.83121	4.0831		5.10124	4.8008	5.09935														9.16408	8.69174	9.16089
																	3.06824	2.86502	3.06714		4.08462	3.8312	4.0831		5.10124	4.80079	5.09935														9.16407	8.69173	9.1609
																	3.06825	2.86501	3.06714		4.08462	3.83119	4.0831		5.10124	4.80077	5.09935														9.16408	8.69171	9.16089
																	3.06825	2.86501	3.06714		4.08462	3.83118	4.0831		5.10124	4.80076	5.09935														9.16408	8.6917	9.16089
																	3.06825	2.86499	3.06714		4.08462	3.83116	4.0831		5.10124	4.80075	5.09935														9.16408	8.69168	9.1609
																	3.06824	2.86499	3.06714		4.08462	3.83116	4.0831		5.10124	4.80074	5.09935														9.16408	8.69167	9.1609
																	3.06824	2.86498	3.06714		4.08462	3.83115	4.0831		5.10124	4.80073	5.09935														9.16408	8.69165	9.1609
																	3.06824	2.86497	3.06714		4.08462	3.83114	4.0831		5.10124	4.80072	5.09935														9.16408	8.69163	9.1609
																	3.06824	2.86496	3.06714		4.08462	3.83113	4.0831		5.10124	4.80071	5.09935														9.16408	8.69161	9.1609
																	3.06825	2.86495	3.06714						5.10124	4.8007	5.09935														9.16408	8.6916	9.1609
																	3.06825	2.86494	3.06714						5.10124	4.80069	5.09935														9.16408	8.69158	9.1609
																	3.06825	2.86493	3.06714						5.10124	4.80068	5.09935														9.16408	8.69156	9.1609
																	3.06825	2.86492	3.06714						5.10124	4.80066	5.09935														9.16408	8.69154	9.1609
																	3.06825	2.86491	3.06714						5.10124	4.80065	5.09935														9.16408	8.69152	9.1609
																	3.06825	2.8649	3.06714						5.10124	4.80064	5.09935														9.16408	8.6915	9.1609
																	3.06825	2.8649	3.06714						5.10125	4.80063	5.09935														9.16408	8.69148	9.1609
																	3.06825	2.86489	3.06714						5.10125	4.80062	5.09935														9.16408	8.69146	9.1609
																	3.06825	2.86488	3.06714						5.10125	4.80061	5.09935														9.16408	8.69144	9.1609
																	3.06825	2.86487	3.06714						5.10124	4.8006	5.09936														9.16408	8.69143	9.1609
																	3.06825	2.86486	3.06714						5.10125	4.80059	5.09936														9.16408	8.69141	9.1609
																	3.06825	2.86486	3.06714						5.10125	4.80058	5.09936														9.16408	8.6914	9.1609
																	3.06825	2.86485	3.06714						5.10125	4.80057	5.09936														9.16408	8.69139	9.1609
																	3.06825	2.86484	3.06714						5.10125	4.80056	5.09936														9.16408	8.69137	9.1609
																	3.06825	2.86483	3.06714						5.10125	4.80055	5.09936														9.16408	8.69136	9.1609
																	3.06825	2.86482	3.06714						5.10125	4.80053	5.09936														9.16408	8.69134	9.1609
																	3.06825	2.86481	3.06714						5.10125	4.80053	5.09936														9.16408	8.69132	9.1609
																	3.06825	2.86481	3.06714						5.10125	4.80051	5.09936														9.16408	8.69131	9.1609
																	3.06825	2.8648	3.06714						5.10125	4.8005	5.09936														9.16408	8.69129	9.1609
																	3.06825	2.86479	3.06714						5.10125	4.80049	5.09936														9.16408	8.69127	9.1609
																	3.06825	2.86478	3.06714						5.10125	4.80048	5.09936														9.16408	8.69125	9.1609
																	3.06825	2.86477	3.06714						5.10125	4.80047	5.09936														9.16408	8.69124	9.1609
																	3.06825	2.86476	3.06715						5.10125	4.80046	5.09935														9.16408	8.69122	9.1609
																	3.06825	2.86476	3.06715						5.10125	4.80046	5.09936														9.16408	8.6912	9.1609
																	3.06825	2.86475	3.06715						5.10125	4.80044	5.09936														9.16408	8.69118	9.1609
																	3.06825	2.86474	3.06714						5.10125	4.80044	5.09936														9.16408	8.69117	9.1609
																	3.06825	2.86473	3.06715						5.10125	4.80043	5.09936														9.16408	8.69115	9.1609
																	3.06825	2.86472	3.06715						5.10125	4.80042	5.09936														9.16408	8.69114	9.1609
																	3.06825	2.86472	3.06715						5.10125	4.80041	5.09936														9.16408	8.69112	9.1609
																	3.06825	2.86471	3.06715						5.10125	4.8004	5.09936														9.16408	8.69111	9.16091
																	3.06825	2.8647	3.06715						5.10125	4.80039	5.09936														9.16408	8.6911	9.1609
																	3.06825	2.86469	3.06715						5.10125	4.80038	5.09936														9.16408	8.69108	9.16091
																	3.06825	2.86468	3.06715						5.10125	4.80037	5.09936														9.16408	8.69107	9.16091
																	3.06825	2.86468	3.06715						5.10125	4.80036	5.09936														9.16408	8.69105	9.16091
																	3.06825	2.86467	3.06715						5.10125	4.80035	5.09936														9.16408	8.69104	9.16091
																	3.06825	2.86466	3.06715						5.10125	4.80034	5.09936														9.16408	8.69103	9.16091
																	3.06825	2.86465	3.06715						5.10125	4.80033	5.09936														9.16408	8.69101	9.16091
																	3.06825	2.86464	3.06715						5.10125	4.80032	5.09936														9.16408	8.69099	9.16091
																	3.06825	2.86464	3.06715						5.10125	4.80031	5.09936														9.16408	8.69098	9.16091
																	3.06825	2.86463	3.06715						5.10125	4.8003	5.09936														9.16408	8.69096	9.16091
																	3.06825	2.86462	3.06715						5.10125	4.80029	5.09936														9.16408	8.69094	9.16091
																	3.06825	2.86461	3.06715						5.10125	4.80028	5.09936														9.16408	8.69093	9.16091
																	3.06825	2.86461	3.06715						5.10125	4.80027	5.09936														9.16408	8.69091	9.16091
																	3.06825	2.8646	3.06715						5.10125	4.80026	5.09936														9.16408	8.69089	9.16091
																	3.06825	2.86459	3.06715						5.10125	4.80025	5.09936														9.16409	8.69088	9.16091
																	3.06825	2.86458	3.06715						5.10125	4.80024	5.09936														9.16409	8.69086	9.16091
																	3.06825	2.86458	3.06715						5.10125	4.80023	5.09936														9.16409	8.69085	9.16091
																	3.06825	2.86457	3.06715						5.10125	4.80022	5.09936														9.16409	8.69084	9.16091
																	3.06825	2.86456	3.06715						5.10125	4.80021	5.09936														9.16409	8.69083	9.16091
																	3.06825	2.86455	3.06715						5.10125	4.80021	5.09936														9.16409	8.69081	9.16091
																	3.06825	2.86455	3.06715						5.10125	4.8002	5.09936														9.16409	8.6908	9.16091
																	3.06825	2.86454	3.06715						5.10125	4.80019	5.09936														9.16409	8.69079	9.16091
																	3.06825	2.86453	3.06715						5.10125	4.80018	5.09936														9.16409	8.69077	9.16091
																	3.06825	2.86453	3.06715						5.10125	4.80017	5.09936														9.16409	8.69076	9.16091
																	3.06825	2.86452	3.06715						5.10125	4.80016	5.09936														9.16409	8.69074	9.16091
																	3.06825	2.86451	3.06715						5.10125	4.80015	5.09936														9.16409	8.69073	9.16091
																	3.06825	2.8645	3.06715						5.10125	4.80014	5.09936														9.16409	8.69072	9.16091
																	3.06825	2.8645	3.06715						5.10125	4.80014	5.09936														9.16409	8.6907	9.16091
																	3.06825	2.86449	3.06715						5.10125	4.80013	5.09936														9.16409	8.69069	9.16091
																	3.06825	2.86448	3.06715						5.10125	4.80012	5.09936														9.16409	8.69067	9.16091
																	3.06825	2.86448	3.06715						5.10125	4.80011	5.09936														9.16409	8.69066	9.16091
																	3.06825	2.86447	3.06715						5.10125	4.8001	5.09936														9.16409	8.69064	9.16091
																	3.06825	2.86446	3.06715						5.10125	4.80009	5.09936														9.16409	8.69063	9.16091
																	3.06825	2.86445	3.06715						5.10125	4.80009	5.09936														9.16409	8.69061	9.16091
																	3.06825	2.86445	3.06715						5.10125	4.80008	5.09936														9.16409	8.6906	9.16091
																	3.06825	2.86444	3.06715						5.10125	4.80007	5.09936														9.16409	8.69059	9.16091
																	3.06825	2.86443	3.06715						5.10125	4.80006	5.09936														9.16409	8.69058	9.16091
																	3.06825	2.86443	3.06715						5.10125	4.80006	5.09936														9.16409	8.69056	9.16091
																	3.06825	2.86442	3.06715						5.10125	4.80004	5.09936														9.16409	8.69055	9.16091
																	3.06825	2.86441	3.06715						5.10125	4.80004	5.09936														9.16409	8.69054	9.16091
																	3.06825	2.86441	3.06715						5.10125	4.80003	5.09936														9.16409	8.69053	9.16091
																	3.06825	2.8644	3.06715						5.10125	4.80002	5.09936														9.16409	8.69051	9.16091
																	3.06825	2.8644	3.06715						5.10125	4.80001	5.09936														9.16409	8.6905	9.16091
																	3.06825	2.86439	3.06715						5.10125	4.80001	5.09936														9.16409	8.69049	9.16091
																	3.06825	2.86438	3.06715						5.10125	4.8	5.09936														9.16409	8.69047	9.16091
																	3.06825	2.86437	3.06715						5.10125	4.79999	5.09936														9.16409	8.69046	9.16091
																	3.06825	2.86437	3.06715						5.10125	4.79998	5.09936														9.16409	8.69045	9.16091
																	3.06825	2.86436	3.06715						5.10125	4.79997	5.09936														9.16409	8.69043	9.16091
																	3.06825	2.86436	3.06715						5.10125	4.79997	5.09936														9.16409	8.69042	9.16091
																	3.06825	2.86435	3.06715						5.10125	4.79996	5.09936														9.16409	8.69041	9.16091
																	3.06825	2.86434	3.06715						5.10125	4.79995	5.09936														9.16409	8.6904	9.16091
																	3.06825	2.86434	3.06715						5.10125	4.79994	5.09936														9.16409	8.69038	9.16091
																	3.06825	2.86433	3.06715						5.10125	4.79994	5.09936														9.16409	8.69037	9.16091
																	3.06825	2.86432	3.06715						5.10125	4.79993	5.09936														9.16409	8.69036	9.16091
																	3.06825	2.86432	3.06715						5.10125	4.79992	5.09936														9.16409	8.69035	9.16091
																	3.06825	2.86431	3.06715						5.10125	4.79991	5.09936														9.16409	8.69034	9.16091
																	3.06825	2.8643	3.06715						5.10125	4.7999	5.09936														9.16409	8.69032	9.16091
																	3.06825	2.8643	3.06715						5.10126	4.7999	5.09936														9.16409	8.69031	9.16091
																	3.06825	2.86429	3.06715						5.10126	4.79989	5.09936														9.16409	8.6903	9.16091
																	3.06825	2.86429	3.06715						5.10126	4.79988	5.09936														9.16409	8.69029	9.16091
																	3.06825	2.86428	3.06715						5.10126	4.79987	5.09936														9.16409	8.69027	9.16091
																	3.06825	2.86427	3.06715						5.10126	4.79987	5.09936														9.16409	8.69026	9.16091
																	3.06825	2.86427	3.06715						5.10126	4.79986	5.09936														9.16409	8.69025	9.16091
																	3.06825	2.86426	3.06715						5.10126	4.79985	5.09936														9.16409	8.69023	9.16091
																	3.06825	2.86425	3.06715						5.10126	4.79984	5.09936														9.16409	8.69022	9.16091
																	3.06825	2.86425	3.06715						5.10126	4.79984	5.09936														9.16409	8.69021	9.16091
																	3.06825	2.86424	3.06715						5.10126	4.79983	5.09936														9.16409	8.69019	9.16092
																	3.06825	2.86423	3.06715						5.10126	4.79982	5.09936														9.16409	8.69018	9.16092
																	3.06825	2.86423	3.06715						5.10126	4.79981	5.09936														9.16409	8.69017	9.16092
																	3.06825	2.86422	3.06715						5.10126	4.79981	5.09936														9.16409	8.69016	9.16092
																	3.06825	2.86422	3.06715						5.10126	4.7998	5.09936														9.16409	8.69015	9.16092
																	3.06825	2.86421	3.06715						5.10126	4.79979	5.09936														9.16409	8.69014	9.16092
																	3.06825	2.86421	3.06715						5.10126	4.79979	5.09936														9.16409	8.69013	9.16092
																	3.06825	2.8642	3.06715						5.10126	4.79978	5.09936														9.16409	8.69012	9.16092
																	3.06825	2.86419	3.06715						5.10126	4.79977	5.09936														9.16409	8.69011	9.16092
																	3.06825	2.86419	3.06715						5.10126	4.79976	5.09936														9.16409	8.6901	9.16092
																	3.06825	2.86418	3.06715						5.10126	4.79976	5.09936														9.16409	8.69009	9.16092
																	3.06825	2.86417	3.06715						5.10126	4.79975	5.09936														9.16409	8.69008	9.16092
																	3.06825	2.86417	3.06715						5.10126	4.79974	5.09936														9.16409	8.69007	9.16092
																	3.06825	2.86416	3.06715						5.10126	4.79974	5.09936														9.16409	8.69005	9.16092
																	3.06825	2.86416	3.06715						5.10126	4.79973	5.09936														9.16409	8.69004	9.16092
																	3.06825	2.86415	3.06715						5.10126	4.79972	5.09936														9.16409	8.69002	9.16092
																	3.06825	2.86415	3.06715						5.10126	4.79971	5.09936														9.16409	8.69001	9.16092
																	3.06825	2.86414	3.06715						5.10126	4.79971	5.09936														9.16409	8.69	9.16092
																	3.06825	2.86413	3.06715						5.10126	4.7997	5.09936														9.16409	8.68999	9.16092
																	3.06825	2.86413	3.06715						5.10126	4.79969	5.09936														9.16409	8.68998	9.16092
																	3.06825	2.86412	3.06715						5.10126	4.79969	5.09936														9.16409	8.68997	9.16092
																	3.06825	2.86412	3.06715						5.10126	4.79968	5.09936														9.16409	8.68996	9.16092
																	3.06825	2.86411	3.06715						5.10126	4.79967	5.09936														9.16409	8.68995	9.16092
																	3.06825	2.86411	3.06715						5.10126	4.79967	5.09936														9.16409	8.68994	9.16092
																	3.06825	2.8641	3.06715						5.10126	4.79966	5.09936														9.1641	8.68993	9.16092
																	3.06825	2.86409	3.06715						5.10126	4.79965	5.09936														9.1641	8.68993	9.16092
																	3.06825	2.86409	3.06715						5.10126	4.79965	5.09936														9.1641	8.68992	9.16092
																	3.06825	2.86408	3.06715						5.10126	4.79964	5.09936														9.1641	8.68991	9.16092
																	3.06825	2.86408	3.06715						5.10126	4.79963	5.09936														9.16409	8.6899	9.16092
																	3.06825	2.86407	3.06715						5.10126	4.79963	5.09936														9.16409	8.68989	9.16092
																	3.06825	2.86407	3.06715						5.10126	4.79962	5.09936														9.1641	8.68988	9.16092
																	3.06826	2.86406	3.06715						5.10126	4.79961	5.09936														9.1641	8.68986	9.16092
																	3.06825	2.86406	3.06715						5.10126	4.79961	5.09936														9.1641	8.68985	9.16092
																	3.06826	2.86405	3.06715						5.10126	4.7996	5.09936														9.1641	8.68984	9.16092
																	3.06825	2.86405	3.06715						5.10126	4.7996	5.09936														9.1641	8.68983	9.16092
																	3.06825	2.86404	3.06715						5.10126	4.79959	5.09936														9.1641	8.68981	9.16092
																	3.06825	2.86403	3.06715						5.10126	4.79958	5.09936														9.1641	8.6898	9.16092
																	3.06825	2.86403	3.06715						5.10126	4.79958	5.09936														9.1641	8.68979	9.16092
																	3.06825	2.86402	3.06715						5.10126	4.79957	5.09936														9.1641	8.68978	9.16092
																	3.06825	2.86402	3.06715						5.10126	4.79956	5.09936														9.1641	8.68977	9.16092
																	3.06825	2.86401	3.06715						5.10126	4.79956	5.09936														9.1641	8.68976	9.16092
																	3.06825	2.86401	3.06715						5.10126	4.79955	5.09936														9.1641	8.68975	9.16092
																	3.06825	2.864	3.06715						5.10126	4.79955	5.09936														9.1641	8.68975	9.16092
																	3.06826	2.864	3.06715						5.10126	4.79954	5.09936														9.1641	8.68974	9.16092
																	3.06826	2.86399	3.06715						5.10126	4.79953	5.09936														9.1641	8.68973	9.16092
																	3.06826	2.86399	3.06715						5.10126	4.79953	5.09937														9.1641	8.68972	9.16092
																	3.06826	2.86398	3.06715						5.10126	4.79952	5.09937														9.1641	8.68971	9.16092
																	3.06826	2.86398	3.06715						5.10126	4.79952	5.09936														9.1641	8.6897	9.16092
																	3.06826	2.86397	3.06715						5.10126	4.79951	5.09936														9.1641	8.68969	9.16092
																	3.06826	2.86397	3.06715						5.10126	4.7995	5.09937														9.1641	8.68968	9.16092
																	3.06826	2.86396	3.06715						5.10126	4.7995	5.09937														9.1641	8.68967	9.16092
																	3.06826	2.86396	3.06715						5.10126	4.79949	5.09937														9.1641	8.68966	9.16092
																	3.06826	2.86395	3.06715						5.10126	4.79948	5.09937														9.1641	8.68965	9.16092
																	3.06826	2.86395	3.06715						5.10126	4.79948	5.09936														9.1641	8.68964	9.16092
																	3.06826	2.86394	3.06715						5.10126	4.79947	5.09936														9.1641	8.68963	9.16092
																	3.06825	2.86394	3.06715						5.10126	4.79947	5.09936														9.1641	8.68962	9.16092
																	3.06825	2.86393	3.06715						5.10126	4.79946	5.09936														9.1641	8.68961	9.16092
																	3.06825	2.86393	3.06715						5.10126	4.79945	5.09936														9.1641	8.6896	9.16092
																	3.06826	2.86392	3.06715						5.10126	4.79945	5.09937														9.1641	8.6896	9.16092
																	3.06826	2.86392	3.06715						5.10126	4.79944	5.09937														9.1641	8.68959	9.16092
																	3.06826	2.86391	3.06715						5.10126	4.79944	5.09937														9.1641	8.68958	9.16092
																	3.06826	2.86391	3.06715						5.10126	4.79943	5.09937														9.1641	8.68957	9.16092
																	3.06826	2.8639	3.06715						5.10126	4.79943	5.09937														9.1641	8.68956	9.16092
																	3.06826	2.8639	3.06715						5.10126	4.79942	5.09937														9.1641	8.68955	9.16092
																	3.06826	2.86389	3.06715						5.10126	4.79941	5.09937														9.1641	8.68954	9.16093
																	3.06826	2.86389	3.06716						5.10126	4.79941	5.09937														9.1641	8.68953	9.16093
																	3.06826	2.86388	3.06716						5.10126	4.7994	5.09937														9.1641	8.68952	9.16093
																	3.06826	2.86388	3.06716						5.10126	4.7994	5.09937														9.1641	8.68951	9.16093
																	3.06826	2.86388	3.06716						5.10126	4.79939	5.09937														9.1641	8.6895	9.16093
																	3.06826	2.86387	3.06716						5.10126	4.79939	5.09937														9.1641	8.68949	9.16093
																	3.06826	2.86387	3.06715						5.10126	4.79938	5.09937														9.1641	8.68948	9.16093
																	3.06826	2.86386	3.06715						5.10126	4.79938	5.09937														9.1641	8.68947	9.16093
																	3.06826	2.86386	3.06715						5.10126	4.79937	5.09937														9.1641	8.68947	9.16093
																	3.06826	2.86385	3.06715						5.10126	4.79937	5.09937														9.1641	8.68946	9.16093
																	3.06826	2.86385	3.06715						5.10126	4.79936	5.09937														9.1641	8.68945	9.16093
																	3.06826	2.86384	3.06715						5.10126	4.79935	5.09937														9.1641	8.68944	9.16092
																	3.06826	2.86384	3.06715						5.10126	4.79935	5.09937														9.1641	8.68943	9.16092
																	3.06826	2.86383	3.06715						5.10126	4.79934	5.09937														9.1641	8.68942	9.16092
																	3.06826	2.86383	3.06715						5.10126	4.79934	5.09937														9.1641	8.68942	9.16093
																	3.06826	2.86382	3.06716						5.10126	4.79933	5.09937														9.1641	8.68941	9.16092
																	3.06826	2.86382	3.06716						5.10126	4.79933	5.09937														9.1641	8.6894	9.16092
																	3.06826	2.86382	3.06716						5.10126	4.79932	5.09937														9.1641	8.68939	9.16092
																	3.06826	2.86381	3.06716						5.10126	4.79931	5.09937														9.1641	8.68938	9.16093
																	3.06826	2.86381	3.06716						5.10126	4.79931	5.09937														9.1641	8.68938	9.16093
																	3.06826	2.8638	3.06716						5.10126	4.79931	5.09937														9.1641	8.68937	9.16093
																	3.06826	2.8638	3.06716						5.10126	4.7993	5.09937														9.1641	8.68936	9.16092
																	3.06826	2.86379	3.06716						5.10126	4.79929	5.09937														9.1641	8.68935	9.16093
																	3.06826	2.86379	3.06716						5.10126	4.79929	5.09937														9.1641	8.68934	9.16093
																	3.06826	2.86379	3.06716						5.10126	4.79929	5.09937														9.1641	8.68933	9.16093
																	3.06826	2.86378	3.06715						5.10126	4.79928	5.09937														9.1641	8.68932	9.16093
																	3.06826	2.86378	3.06715						5.10126	4.79927	5.09937														9.1641	8.68932	9.16093
																	3.06826	2.86377	3.06715						5.10126	4.79927	5.09937														9.1641	8.68931	9.16093
																	3.06826	2.86377	3.06716						5.10126	4.79927	5.09937														9.1641	8.6893	9.16093
																	3.06826	2.86376	3.06716						5.10126	4.79926	5.09937														9.1641	8.68929	9.16093
																	3.06826	2.86376	3.06716						5.10126	4.79925	5.09937														9.1641	8.68929	9.16093
																	3.06826	2.86376	3.06716						5.10126	4.79925	5.09937														9.1641	8.68928	9.16093
																	3.06826	2.86375	3.06716						5.10126	4.79924	5.09937														9.1641	8.68927	9.16093
																	3.06826	2.86375	3.06716						5.10126	4.79924	5.09937														9.1641	8.68926	9.16093
																	3.06826	2.86374	3.06716						5.10126	4.79924	5.09937														9.1641	8.68926	9.16093
																	3.06826	2.86374	3.06716						5.10126	4.79923	5.09937														9.1641	8.68925	9.16093
																	3.06826	2.86374	3.06716						5.10126	4.79922	5.09937														9.1641	8.68924	9.16093
																	3.06826	2.86373	3.06716						5.10126	4.79922	5.09937														9.1641	8.68923	9.16093
																	3.06826	2.86373	3.06716						5.10126	4.79922	5.09937														9.1641	8.68922	9.16093
																	3.06826	2.86372	3.06716						5.10126	4.79921	5.09937														9.1641	8.68921	9.16093
																	3.06826	2.86372	3.06716						5.10126	4.79921	5.09937														9.1641	8.68921	9.16093
																	3.06826	2.86371	3.06716						5.10126	4.7992	5.09937														9.1641	8.6892	9.16093
																	3.06826	2.86371	3.06716						5.10126	4.7992	5.09937														9.1641	8.68919	9.16093
																	3.06826	2.86371	3.06716						5.10126	4.79919	5.09937														9.1641	8.68918	9.16093
																	3.06826	2.8637	3.06716						5.10126	4.79919	5.09937														9.1641	8.68917	9.16093
																	3.06826	2.8637	3.06716						5.10126	4.79918	5.09937														9.1641	8.68917	9.16093
																	3.06826	2.86369	3.06716						5.10126	4.79918	5.09937														9.1641	8.68916	9.16093
																	3.06826	2.86369	3.06716						5.10126	4.79917	5.09937														9.1641	8.68915	9.16093
																	3.06826	2.86369	3.06716						5.10126	4.79917	5.09937														9.1641	8.68915	9.16093
																	3.06826	2.86368	3.06716						5.10126	4.79916	5.09937														9.1641	8.68914	9.16093
																	3.06826	2.86368	3.06716						5.10126	4.79916	5.09937														9.1641	8.68913	9.16093
																	3.06826	2.86368	3.06716						5.10126	4.79915	5.09937														9.1641	8.68913	9.16093
																	3.06826	2.86367	3.06716						5.10126	4.79915	5.09937														9.1641	8.68912	9.16093
																	3.06826	2.86367	3.06716						5.10126	4.79915	5.09937														9.1641	8.68911	9.16093
																	3.06826	2.86366	3.06716						5.10126	4.79914	5.09937														9.1641	8.6891	9.16093
																	3.06826	2.86366	3.06716						5.10126	4.79914	5.09937														9.1641	8.6891	9.16093
																	3.06826	2.86366	3.06716						5.10126	4.79913	5.09937														9.1641	8.68909	9.16093
																	3.06826	2.86365	3.06716						5.10126	4.79913	5.09937														9.1641	8.68908	9.16093
																	3.06826	2.86365	3.06716						5.10126	4.79912	5.09937														9.1641	8.68907	9.16093
																	3.06826	2.86364	3.06716						5.10126	4.79912	5.09937														9.1641	8.68906	9.16093
																	3.06826	2.86364	3.06716						5.10126	4.79911	5.09937														9.1641	8.68906	9.16093
																	3.06826	2.86364	3.06716						5.10126	4.79911	5.09937														9.1641	8.68905	9.16093
																	3.06826	2.86363	3.06716						5.10126	4.7991	5.09937														9.1641	8.68904	9.16093
																	3.06826	2.86363	3.06716						5.10126	4.7991	5.09937														9.1641	8.68904	9.16093
																	3.06826	2.86363	3.06716						5.10126	4.7991	5.09937														9.1641	8.68903	9.16093
																	3.06826	2.86362	3.06716						5.10126	4.79909	5.09937														9.1641	8.68902	9.16093
																	3.06826	2.86362	3.06716						5.10126	4.79909	5.09937														9.1641	8.68902	9.16093
																	3.06826	2.86362	3.06716						5.10126	4.79908	5.09937														9.1641	8.68901	9.16093
																	3.06826	2.86361	3.06716						5.10126	4.79908	5.09937														9.16411	8.68901	9.16093
																	3.06826	2.86361	3.06716						5.10126	4.79908	5.09937														9.1641	8.689	9.16093
																	3.06826	2.86361	3.06716						5.10126	4.79907	5.09937														9.1641	8.68899	9.16093
																	3.06826	2.8636	3.06716						5.10126	4.79907	5.09937														9.1641	8.68899	9.16093
																	3.06826	2.8636	3.06716						5.10126	4.79906	5.09937														9.16411	8.68898	9.16093
																	3.06826	2.86359	3.06716						5.10126	4.79906	5.09937														9.16411	8.68897	9.16093
																	3.06826	2.86359	3.06716						5.10126	4.79906	5.09937														9.16411	8.68896	9.16093
																	3.06826	2.86359	3.06716						5.10126	4.79905	5.09937														9.16411	8.68895	9.16093
																	3.06826	2.86358	3.06716						5.10126	4.79905	5.09937														9.16411	8.68895	9.16093
																	3.06826	2.86358	3.06716						5.10126	4.79904	5.09937														9.16411	8.68894	9.16093
																	3.06826	2.86358	3.06716						5.10127	4.79904	5.09937														9.16411	8.68893	9.16093
																	3.06826	2.86357	3.06716						5.10127	4.79903	5.09937														9.1641	8.68893	9.16093
																	3.06826	2.86357	3.06716						5.10127	4.79903	5.09937														9.16411	8.68892	9.16093
																	3.06826	2.86357	3.06716						5.10127	4.79903	5.09937														9.1641	8.68891	9.16093
																	3.06826	2.86356	3.06716						5.10127	4.79902	5.09937														9.1641	8.68891	9.16093
																	3.06826	2.86356	3.06716						5.10127	4.79902	5.09937														9.1641	8.68891	9.16093
																	3.06826	2.86356	3.06716						5.10126	4.79901	5.09937														9.1641	8.6889	9.16093
																	3.06826	2.86355	3.06716						5.10126	4.79901	5.09937														9.1641	8.68889	9.16093
																	3.06826	2.86355	3.06716						5.10127	4.79901	5.09937														9.1641	8.68889	9.16093
																	3.06826	2.86355	3.06716						5.10127	4.799	5.09937														9.16411	8.68889	9.16093
																	3.06826	2.86354	3.06716						5.10127	4.799	5.09937														9.16411	8.68888	9.16093
																	3.06826	2.86354	3.06716						5.10127	4.79899	5.09937														9.16411	8.68887	9.16093
																	3.06826	2.86354	3.06716						5.10127	4.79899	5.09937														9.16411	8.68887	9.16093
																	3.06826	2.86353	3.06716						5.10127	4.79899	5.09937														9.16411	8.68886	9.16093
																	3.06826	2.86353	3.06716						5.10127	4.79898	5.09937														9.16411	8.68885	9.16093
																	3.06826	2.86353	3.06716						5.10127	4.79898	5.09937														9.16411	8.68884	9.16093
																	3.06826	2.86352	3.06716						5.10127	4.79897	5.09937														9.16411	8.68884	9.16093
																	3.06826	2.86352	3.06716						5.10127	4.79897	5.09937														9.16411	8.68883	9.16093
																	3.06826	2.86352	3.06716						5.10127	4.79897	5.09937														9.16411	8.68882	9.16093
																	3.06826	2.86351	3.06716						5.10127	4.79896	5.09937														9.16411	8.68881	9.16093
																	3.06826	2.86351	3.06716						5.10127	4.79896	5.09937														9.16411	8.68881	9.16093
																	3.06826	2.86351	3.06716						5.10127	4.79895	5.09937														9.16411	8.6888	9.16093
																	3.06826	2.8635	3.06716						5.10127	4.79895	5.09937														9.16411	8.68879	9.16093
																	3.06826	2.8635	3.06716						5.10127	4.79895	5.09937														9.16411	8.68879	9.16093
																	3.06826	2.8635	3.06716						5.10127	4.79894	5.09937														9.16411	8.68878	9.16093
																	3.06826	2.86349	3.06716						5.10127	4.79894	5.09937														9.16411	8.68878	9.16093
																	3.06826	2.86349	3.06716						5.10127	4.79894	5.09937														9.16411	8.68877	9.16093
																	3.06826	2.86349	3.06716						5.10127	4.79893	5.09937														9.16411	8.68877	9.16093
																	3.06826	2.86348	3.06716						5.10127	4.79893	5.09937														9.16411	8.68877	9.16093
																	3.06826	2.86348	3.06716						5.10127	4.79892	5.09937														9.16411	8.68876	9.16093
																	3.06826	2.86348	3.06716						5.10127	4.79892	5.09937														9.16411	8.68876	9.16093
																	3.06826	2.86348	3.06716						5.10127	4.79892	5.09937														9.16411	8.68875	9.16093
																	3.06826	2.86347	3.06716						5.10127	4.79891	5.09937														9.16411	8.68875	9.16093
																	3.06826	2.86347	3.06716						5.10127	4.79891	5.09937														9.16411	8.68874	9.16093
																	3.06826	2.86347	3.06716						5.10127	4.79891	5.09937														9.16411	8.68874	9.16093
																	3.06826	2.86346	3.06716						5.10127	4.7989	5.09937														9.16411	8.68873	9.16093
																	3.06826	2.86346	3.06716						5.10127	4.7989	5.09937														9.16411	8.68872	9.16093
																	3.06826	2.86346	3.06716						5.10127	4.79889	5.09937														9.16411	8.68871	9.16093
																	3.06826	2.86345	3.06716						5.10127	4.79889	5.09937														9.16411	8.68871	9.16093
																	3.06826	2.86345	3.06716						5.10127	4.79889	5.09937														9.16411	8.6887	9.16093
																	3.06826	2.86345	3.06716						5.10127	4.79889	5.09937														9.16411	8.68869	9.16093
																	3.06826	2.86344	3.06716						5.10127	4.79888	5.09937														9.16411	8.68868	9.16093
																	3.06826	2.86344	3.06716						5.10127	4.79888	5.09937														9.16411	8.68868	9.16093
																	3.06826	2.86344	3.06716						5.10127	4.79887	5.09937														9.16411	8.68868	9.16093
																	3.06826	2.86344	3.06716						5.10127	4.79887	5.09937														9.16411	8.68867	9.16093
																	3.06826	2.86343	3.06716						5.10127	4.79887	5.09937														9.16411	8.68867	9.16093
																	3.06826	2.86343	3.06716						5.10127	4.79887	5.09937														9.16411	8.68867	9.16093
																	3.06826	2.86343	3.06716						5.10127	4.79886	5.09937														9.16411	8.68866	9.16094
																	3.06826	2.86342	3.06716						5.10127	4.79886	5.09937														9.16411	8.68866	9.16094
																	3.06826	2.86342	3.06716						5.10127	4.79885	5.09938														9.16411	8.68866	9.16094
																	3.06826	2.86342	3.06716						5.10127	4.79885	5.09938														9.16411	8.68865	9.16094
																	3.06826	2.86342	3.06716						5.10127	4.79885	5.09938														9.16411	8.68865	9.16094
																	3.06826	2.86341	3.06716						5.10127	4.79884	5.09938														9.16411	8.68864	9.16094
																	3.06826	2.86341	3.06716						5.10127	4.79884	5.09938														9.16411	8.68863	9.16094
																	3.06826	2.86341	3.06716						5.10127	4.79884	5.09938														9.16411	8.68863	9.16094
																	3.06826	2.86341	3.06716						5.10127	4.79884	5.09938														9.16411	8.68862	9.16094
																	3.06826	2.8634	3.06716						5.10127	4.79883	5.09937														9.16411	8.68861	9.16094
																	3.06826	2.8634	3.06716						5.10127	4.79883	5.09937														9.16411	8.68861	9.16094
																	3.06826	2.8634	3.06716						5.10127	4.79882	5.09937														9.16411	8.6886	9.16094
																	3.06826	2.8634	3.06716						5.10127	4.79882	5.09937														9.16411	8.68859	9.16094
																	3.06826	2.86339	3.06716						5.10127	4.79882	5.09938														9.16411	8.68858	9.16094
																	3.06826	2.86339	3.06716						5.10127	4.79882	5.09937														9.16411	8.68858	9.16094
																	3.06826	2.86339	3.06716						5.10127	4.79881	5.09937														9.16411	8.68858	9.16094
																	3.06826	2.86339	3.06716						5.10127	4.79881	5.09937														9.16411	8.68857	9.16094
																	3.06826	2.86338	3.06716						5.10127	4.79881	5.09937														9.16411	8.68857	9.16094
																	3.06826	2.86338	3.06716						5.10127	4.7988	5.09937														9.16411	8.68857	9.16093
																	3.06826	2.86338	3.06716						5.10127	4.7988	5.09938														9.16411	8.68856	9.16093
																	3.06826	2.86337	3.06716						5.10127	4.7988	5.09938														9.16411	8.68856	9.16093
																	3.06826	2.86337	3.06716						5.10127	4.79879	5.09938														9.16411	8.68856	9.16093
																	3.06826	2.86337	3.06716						5.10127	4.79879	5.09938														9.16411	8.68855	9.16093
																	3.06826	2.86336	3.06716						5.10127	4.79879	5.09938														9.16411	8.68855	9.16093
																	3.06826	2.86336	3.06716						5.10127	4.79878	5.09938														9.16411	8.68854	9.16093
																	3.06826	2.86336	3.06716						5.10127	4.79878	5.09938														9.16411	8.68854	9.16093
																	3.06826	2.86336	3.06716						5.10127	4.79878	5.09938														9.16411	8.68853	9.16094
																	3.06826	2.86335	3.06716						5.10127	4.79878	5.09937														9.16411	8.68853	9.16093
																	3.06826	2.86335	3.06716						5.10127	4.79877	5.09937														9.16411	8.68852	9.16093
																	3.06826	2.86335	3.06716						5.10127	4.79877	5.09937														9.16411	8.68851	9.16094
																	3.06826	2.86335	3.06716						5.10127	4.79877	5.09937														9.16411	8.68851	9.16093
																	3.06826	2.86334	3.06716						5.10127	4.79876	5.09937														9.16411	8.6885	9.16093
																	3.06826	2.86334	3.06716						5.10127	4.79876	5.09937														9.16411	8.68849	9.16094
																	3.06826	2.86334	3.06716						5.10127	4.79876	5.09937														9.16411	8.68849	9.16094
																	3.06826	2.86334	3.06716						5.10127	4.79875	5.09937														9.16411	8.68849	9.16094
																	3.06826	2.86334	3.06716						5.10127	4.79875	5.09937														9.16411	8.68848	9.16094
																	3.06826	2.86333	3.06716						5.10127	4.79875	5.09937														9.16411	8.68848	9.16094
																	3.06826	2.86333	3.06716						5.10127	4.79875	5.09937														9.16411	8.68848	9.16094
																	3.06826	2.86333	3.06716						5.10127	4.79874	5.09938														9.16411	8.68848	9.16094
																	3.06826	2.86333	3.06716						5.10127	4.79874	5.09938														9.16411	8.68847	9.16094
																	3.06826	2.86332	3.06716						5.10127	4.79874	5.09938														9.16411	8.68847	9.16094
																	3.06826	2.86332	3.06716						5.10127	4.79873	5.09938														9.16411	8.68846	9.16094
																	3.06826	2.86332	3.06716						5.10127	4.79873	5.09938														9.16411	8.68846	9.16094
																	3.06826	2.86332	3.06716						5.10127	4.79873	5.09938														9.16411	8.68845	9.16094
																	3.06826	2.86331	3.06716						5.10127	4.79873	5.09938														9.16411	8.68845	9.16094
																	3.06826	2.86331	3.06716						5.10127	4.79872	5.09938														9.16411	8.68844	9.16094
																	3.06826	2.86331	3.06716						5.10127	4.79872	5.09938														9.16411	8.68844	9.16094
																	3.06826	2.8633	3.06716						5.10127	4.79872	5.09938														9.16411	8.68843	9.16094
																	3.06826	2.8633	3.06716						5.10127	4.79872	5.09938														9.16411	8.68842	9.16094
																	3.06826	2.8633	3.06716						5.10127	4.79871	5.09937														9.16411	8.68842	9.16094
																	3.06826	2.8633	3.06716						5.10127	4.79871	5.09937														9.16411	8.68841	9.16094
																	3.06826	2.86329	3.06716						5.10127	4.79871	5.09937														9.16411	8.68841	9.16094
																	3.06826	2.86329	3.06716						5.10127	4.79871	5.09937														9.16411	8.6884	9.16094
																	3.06826	2.86329	3.06716						5.10127	4.7987	5.09937														9.16411	8.6884	9.16094
																	3.06826	2.86329	3.06716						5.10127	4.7987	5.09937														9.16411	8.6884	9.16094
																	3.06826	2.86329	3.06716						5.10127	4.7987	5.09937														9.16411	8.6884	9.16094
																	3.06826	2.86328	3.06716						5.10127	4.79869	5.09938														9.16411	8.68839	9.16094
																	3.06826	2.86328	3.06716						5.10127	4.79869	5.09938														9.16411	8.68839	9.16094
																	3.06826	2.86328	3.06716						5.10127	4.79869	5.09938														9.16411	8.68839	9.16094
																	3.06826	2.86328	3.06716						5.10127	4.79868	5.09938														9.16411	8.68838	9.16094
																	3.06826	2.86327	3.06716						5.10127	4.79868	5.09938														9.16411	8.68838	9.16094
																	3.06826	2.86327	3.06716						5.10127	4.79868	5.09938														9.16411	8.68838	9.16094
																	3.06826	2.86327	3.06716						5.10127	4.79868	5.09938														9.16411	8.68837	9.16094
																	3.06826	2.86327	3.06716						5.10127	4.79867	5.09938														9.16411	8.68837	9.16094
																	3.06826	2.86327	3.06716						5.10127	4.79867	5.09938														9.16411	8.68836	9.16094
																	3.06826	2.86326	3.06716						5.10127	4.79867	5.09938														9.16411	8.68835	9.16094
																	3.06826	2.86326	3.06716						5.10127	4.79867	5.09938														9.16411	8.68835	9.16094
																	3.06826	2.86326	3.06716						5.10127	4.79866	5.09938														9.16411	8.68834	9.16094
																	3.06826	2.86326	3.06716						5.10127	4.79866	5.09938														9.16411	8.68834	9.16094
																	3.06826	2.86326	3.06716						5.10127	4.79866	5.09938														9.16411	8.68833	9.16094
																	3.06826	2.86325	3.06716						5.10127	4.79866	5.09938														9.16411	8.68833	9.16094
																	3.06826	2.86325	3.06716						5.10127	4.79866	5.09938														9.16411	8.68833	9.16094
																	3.06826	2.86325	3.06716						5.10127	4.79865	5.09938														9.16411	8.68832	9.16094
																	3.06826	2.86325	3.06716						5.10127	4.79865	5.09938														9.16411	8.68832	9.16094
																	3.06826	2.86324	3.06716						5.10127	4.79865	5.09938														9.16411	8.68832	9.16094
																	3.06826	2.86324	3.06716						5.10127	4.79864	5.09938														9.16411	8.68832	9.16094
																	3.06826	2.86324	3.06716						5.10127	4.79864	5.09938														9.16411	8.68831	9.16094
																	3.06826	2.86324	3.06716						5.10127	4.79864	5.09938														9.16411	8.68831	9.16094
																	3.06826	2.86323	3.06716						5.10127	4.79864	5.09938														9.16411	8.68831	9.16094
																	3.06826	2.86323	3.06716						5.10127	4.79864	5.09938														9.16411	8.6883	9.16094
																	3.06826	2.86323	3.06716						5.10127	4.79863	5.09938														9.16411	8.6883	9.16094
																	3.06826	2.86323	3.06716						5.10127	4.79863	5.09938														9.16411	8.6883	9.16094
																	3.06826	2.86323	3.06716						5.10127	4.79863	5.09938														9.16411	8.68829	9.16094
																	3.06826	2.86322	3.06716						5.10127	4.79863	5.09938														9.16411	8.68829	9.16094
																	3.06826	2.86322	3.06716						5.10127	4.79862	5.09938														9.16411	8.68828	9.16094
																	3.06826	2.86322	3.06716						5.10127	4.79862	5.09938														9.16411	8.68827	9.16094
																	3.06826	2.86322	3.06716						5.10127	4.79862	5.09938														9.16411	8.68827	9.16094
																	3.06826	2.86322	3.06716						5.10127	4.79861	5.09938														9.16411	8.68827	9.16094
																	3.06826	2.86321	3.06716						5.10127	4.79861	5.09938														9.16411	8.68826	9.16094
																	3.06826	2.86321	3.06716						5.10127	4.79861	5.09938														9.16411	8.68826	9.16094
																	3.06826	2.86321	3.06716						5.10127	4.79861	5.09938														9.16411	8.68826	9.16094
																	3.06826	2.86321	3.06716						5.10127	4.79861	5.09938														9.16411	8.68825	9.16094
																	3.06826	2.86321	3.06716						5.10127	4.7986	5.09938														9.16411	8.68825	9.16094
																	3.06826	2.8632	3.06716						5.10127	4.7986	5.09938														9.16411	8.68825	9.16094
																	3.06826	2.8632	3.06716						5.10127	4.7986	5.09938														9.16411	8.68825	9.16094
																	3.06826	2.8632	3.06716						5.10127	4.7986	5.09938														9.16411	8.68824	9.16094
																	3.06826	2.8632	3.06716						5.10127	4.79859	5.09938														9.16411	8.68824	9.16094
																	3.06826	2.8632	3.06716						5.10127	4.79859	5.09938														9.16411	8.68823	9.16094
																	3.06826	2.86319	3.06716						5.10127	4.79859	5.09938														9.16411	8.68823	9.16094
																	3.06826	2.86319	3.06716						5.10127	4.79859	5.09938														9.16411	8.68823	9.16094
																	3.06826	2.86319	3.06716						5.10127	4.79859	5.09938														9.16411	8.68822	9.16094
																	3.06826	2.86319	3.06716						5.10127	4.79859	5.09938														9.16411	8.68822	9.16094
																	3.06826	2.86319	3.06716						5.10127	4.79858	5.09938														9.16411	8.68821	9.16094
																	3.06826	2.86319	3.06716						5.10127	4.79858	5.09938														9.16411	8.68821	9.16094
																	3.06826	2.86318	3.06716						5.10127	4.79858	5.09938														9.16411	8.68821	9.16094
																	3.06826	2.86318	3.06716						5.10127	4.79858	5.09938														9.16411	8.6882	9.16094
																	3.06826	2.86318	3.06716						5.10127	4.79857	5.09938														9.16411	8.6882	9.16094
																	3.06826	2.86318	3.06716						5.10127	4.79857	5.09938														9.16411	8.6882	9.16094
																	3.06827	2.86318	3.06716						5.10127	4.79857	5.09938														9.16411	8.68819	9.16094
																	3.06827	2.86317	3.06716						5.10127	4.79857	5.09938														9.16411	8.68819	9.16094
																	3.06827	2.86317	3.06716						5.10127	4.79856	5.09938														9.16411	8.68819	9.16094
																	3.06827	2.86317	3.06716						5.10127	4.79856	5.09938														9.16411	8.68819	9.16094
																	3.06826	2.86317	3.06716						5.10127	4.79856	5.09938														9.16411	8.68818	9.16094
																	3.06826	2.86317	3.06716						5.10127	4.79856	5.09938														9.16411	8.68818	9.16094
																	3.06827	2.86316	3.06716						5.10127	4.79856	5.09938														9.16411	8.68818	9.16094
																	3.06827	2.86316	3.06716						5.10127	4.79855	5.09938														9.16411	8.68817	9.16094
																	3.06827	2.86316	3.06716						5.10127	4.79855	5.09938														9.16412	8.68817	9.16094
																	3.06827	2.86316	3.06716						5.10127	4.79855	5.09938														9.16411	8.68816	9.16094
																	3.06826	2.86316	3.06716						5.10127	4.79855	5.09938														9.16412	8.68816	9.16094
																	3.06826	2.86316	3.06716						5.10127	4.79854	5.09938														9.16412	8.68815	9.16094
																	3.06826	2.86315	3.06716						5.10127	4.79854	5.09938														9.16411	8.68815	9.16094
																	3.06826	2.86315	3.06716						5.10127	4.79854	5.09938														9.16411	8.68815	9.16094
																	3.06827	2.86315	3.06716						5.10127	4.79854	5.09938														9.16412	8.68815	9.16094
																	3.06827	2.86315	3.06716						5.10127	4.79854	5.09938														9.16412	8.68814	9.16094
																	3.06827	2.86315	3.06716						5.10127	4.79854	5.09938														9.16411	8.68814	9.16094
																	3.06827	2.86315	3.06716						5.10127	4.79854	5.09938														9.16412	8.68814	9.16094
																	3.06827	2.86314	3.06716						5.10127	4.79853	5.09938														9.16412	8.68814	9.16094
																	3.06826	2.86314	3.06716						5.10127	4.79853	5.09938														9.16412	8.68814	9.16094
																	3.06826	2.86314	3.06716						5.10127	4.79853	5.09938														9.16412	8.68813	9.16094
																	3.06826	2.86314	3.06716						5.10127	4.79853	5.09938														9.16412	8.68813	9.16094
																	3.06826	2.86314	3.06716						5.10127	4.79852	5.09938														9.16412	8.68813	9.16094
																	3.06826	2.86313	3.06716						5.10127	4.79852	5.09938														9.16412	8.68812	9.16094
																	3.06826	2.86313	3.06716						5.10127	4.79852	5.09938														9.16411	8.68812	9.16094
																	3.06826	2.86313	3.06716						5.10127	4.79852	5.09938														9.16411	8.68812	9.16094
																	3.06826	2.86313	3.06716						5.10127	4.79852	5.09938														9.16411	8.68811	9.16094
																	3.06826	2.86313	3.06716						5.10127	4.79852	5.09938														9.16411	8.68811	9.16094
																	3.06827	2.86313	3.06716						5.10127	4.79851	5.09938														9.16411	8.6881	9.16094
																	3.06827	2.86313	3.06716						5.10127	4.79851	5.09938														9.16411	8.68809	9.16094
																	3.06827	2.86312	3.06716						5.10127	4.79851	5.09938														9.16411	8.68809	9.16094
																	3.06827	2.86312	3.06716						5.10127	4.79851	5.09938														9.16411	8.68809	9.16094
																	3.06827	2.86312	3.06716						5.10127	4.79851	5.09938														9.16411	8.68808	9.16094
																	3.06827	2.86312	3.06716						5.10127	4.7985	5.09938														9.16411	8.68808	9.16094
																	3.06827	2.86312	3.06716						5.10127	4.7985	5.09938														9.16411	8.68808	9.16094
																	3.06827	2.86311	3.06716						5.10127	4.7985	5.09938														9.16411	8.68808	9.16094
																	3.06827	2.86311	3.06716						5.10127	4.7985	5.09938														9.16412	8.68808	9.16094
																	3.06826	2.86311	3.06716						5.10127	4.7985	5.09938														9.16411	8.68808	9.16094
																	3.06826	2.86311	3.06716						5.10127	4.7985	5.09938														9.16411	8.68808	9.16094
																	3.06826	2.86311	3.06716						5.10127	4.79849	5.09938														9.16411	8.68807	9.16094
																	3.06826	2.86311	3.06716						5.10127	4.79849	5.09938														9.16411	8.68807	9.16094
																	3.06826	2.86311	3.06716						5.10127	4.79849	5.09938														9.16412	8.68807	9.16094
																	3.06826	2.8631	3.06716						5.10127	4.79849	5.09938														9.16412	8.68807	9.16094
																	3.06827	2.8631	3.06716						5.10127	4.79849	5.09938														9.16411	8.68806	9.16094
																	3.06827	2.8631	3.06716						5.10127	4.79849	5.09938														9.16411	8.68806	9.16094
																	3.06827	2.8631	3.06716						5.10127	4.79848	5.09938														9.16411	8.68806	9.16094
																	3.06826	2.8631	3.06716						5.10127	4.79848	5.09938														9.16411	8.68805	9.16094
																	3.06826	2.8631	3.06716						5.10127	4.79848	5.09938														9.16412	8.68805	9.16094
																	3.06826	2.86309	3.06716						5.10127	4.79848	5.09938														9.16411	8.68804	9.16094
																	3.06826	2.86309	3.06716						5.10127	4.79848	5.09938														9.16411	8.68804	9.16094
																	3.06826	2.86309	3.06716						5.10127	4.79847	5.09938														9.16411	8.68804	9.16094
																	3.06826	2.86309	3.06716						5.10127	4.79847	5.09938														9.16411	8.68803	9.16094
																	3.06826	2.86309	3.06716						5.10127	4.79847	5.09938														9.16411	8.68803	9.16094
																	3.06826	2.86308	3.06716						5.10127	4.79847	5.09938														9.16411	8.68803	9.16094
																	3.06826	2.86308	3.06716						5.10127	4.79847	5.09938														9.16411	8.68803	9.16094
																	3.06826	2.86308	3.06716						5.10127	4.79847	5.09938														9.16411	8.68803	9.16094
																	3.06826	2.86308	3.06716						5.10127	4.79846	5.09938														9.16411	8.68803	9.16094
																	3.06826	2.86308	3.06716						5.10127	4.79846	5.09938														9.16411	8.68803	9.16094
																	3.06826	2.86308	3.06716						5.10127	4.79846	5.09938														9.16411	8.68802	9.16094
																	3.06826	2.86308	3.06716						5.10127	4.79846	5.09938														9.16411	8.68802	9.16094
																	3.06826	2.86308	3.06716						5.10127	4.79846	5.09938														9.16412	8.68802	9.16094
																	3.06826	2.86307	3.06716						5.10127	4.79846	5.09938														9.16411	8.68802	9.16094
																	3.06826	2.86307	3.06716						5.10127	4.79845	5.09938														9.16412	8.68801	9.16094
																	3.06827	2.86307	3.06716						5.10127	4.79845	5.09938														9.16412	8.68801	9.16094
																	3.06827	2.86307	3.06716						5.10127	4.79845	5.09938														9.16412	8.688	9.16094
																	3.06827	2.86307	3.06716						5.10127	4.79845	5.09938														9.16412	8.688	9.16094
																	3.06827	2.86307	3.06716						5.10127	4.79845	5.09938														9.16411	8.688	9.16094
																	3.06826	2.86307	3.06716						5.10127	4.79845	5.09938														9.16411	8.68799	9.16094
																	3.06826	2.86307	3.06716						5.10127	4.79844	5.09938														9.16411	8.68799	9.16094
																	3.06827	2.86306	3.06716						5.10127	4.79844	5.09938														9.16412	8.68799	9.16094
																	3.06827	2.86306	3.06716						5.10127	4.79844	5.09938														9.16412	8.68798	9.16094
																	3.06827	2.86306	3.06716						5.10127	4.79844	5.09938														9.16411	8.68798	9.16094
																	3.06827	2.86306	3.06716						5.10127	4.79844	5.09938														9.16411	8.68798	9.16094
																	3.06827	2.86306	3.06716						5.10127	4.79844	5.09938														9.16411	8.68798	9.16094
																	3.06826	2.86306	3.06716						5.10127	4.79843	5.09938														9.16412	8.68798	9.16094
																	3.06826	2.86306	3.06716						5.10127	4.79843	5.09938														9.16411	8.68798	9.16094
																	3.06826	2.86305	3.06716						5.10127	4.79843	5.09938														9.16411	8.68797	9.16094
																	3.06826	2.86305	3.06716						5.10127	4.79843	5.09938														9.16411	8.68797	9.16094
																	3.06826	2.86305	3.06716						5.10127	4.79843	5.09938														9.16412	8.68797	9.16094
																	3.06826	2.86305	3.06716						5.10127	4.79843	5.09938														9.16412	8.68797	9.16094
																	3.06826	2.86305	3.06716						5.10127	4.79842	5.09938														9.16412	8.68797	9.16094
																	3.06826	2.86305	3.06716						5.10127	4.79842	5.09938														9.16412	8.68796	9.16094
																	3.06826	2.86305	3.06716						5.10127	4.79842	5.09938														9.16411	8.68796	9.16094
																	3.06826	2.86304	3.06716						5.10127	4.79842	5.09938														9.16411	8.68795	9.16094
																	3.06827	2.86304	3.06716						5.10127	4.79842	5.09938														9.16411	8.68795	9.16094
																	3.06827	2.86304	3.06716						5.10127	4.79842	5.09938														9.16411	8.68795	9.16094
																	3.06827	2.86304	3.06716						5.10127	4.79842	5.09938														9.16411	8.68794	9.16094
																	3.06827	2.86304	3.06716						5.10127	4.79842	5.09938														9.16411	8.68794	9.16094
																	3.06827	2.86304	3.06716						5.10127	4.79841	5.09938														9.16411	8.68794	9.16094
																	3.06827	2.86303	3.06716						5.10127	4.79841	5.09938														9.16412	8.68794	9.16094
																	3.06827	2.86303	3.06716						5.10127	4.79841	5.09938														9.16412	8.68794	9.16094
																	3.06827	2.86303	3.06716						5.10127	4.79841	5.09938														9.16412	8.68794	9.16094
																	3.06827	2.86303	3.06716						5.10127	4.79841	5.09938														9.16411	8.68794	9.16094
																	3.06826	2.86303	3.06716						5.10127	4.79841	5.09938														9.16411	8.68794	9.16094
																	3.06826	2.86303	3.06716						5.10127	4.7984	5.09938														9.16411	8.68794	9.16094
																	3.06826	2.86303	3.06716						5.10127	4.7984	5.09938														9.16411	8.68793	9.16094
																	3.06827	2.86303	3.06716						5.10127	4.7984	5.09938														9.16411	8.68793	9.16094
																	3.06827	2.86302	3.06716						5.10127	4.7984	5.09938														9.16411	8.68793	9.16094
																	3.06827	2.86302	3.06716						5.10127	4.7984	5.09938														9.16411	8.68793	9.16094
																	3.06827	2.86302	3.06716						5.10127	4.7984	5.09938														9.16411	8.68792	9.16094
																	3.06827	2.86302	3.06716						5.10127	4.7984	5.09938														9.16412	8.68792	9.16094
																	3.06827	2.86302	3.06716						5.10127	4.79839	5.09938														9.16411	8.68792	9.16094
																	3.06827	2.86302	3.06716						5.10127	4.79839	5.09938														9.16412	8.68791	9.16094
																	3.06827	2.86302	3.06716						5.10127	4.79839	5.09938														9.16412	8.68791	9.16094
																	3.06827	2.86302	3.06716						5.10127	4.79839	5.09938														9.16412	8.6879	9.16094
																	3.06827	2.86302	3.06716						5.10127	4.79839	5.09938														9.16412	8.6879	9.16094
																	3.06827	2.86301	3.06716						5.10127	4.79839	5.09938														9.16412	8.68789	9.16094
																	3.06827	2.86301	3.06717						5.10127	4.79839	5.09938														9.16412	8.68789	9.16094
																	3.06827	2.86301	3.06717						5.10127	4.79839	5.09938														9.16412	8.68789	9.16094
																	3.06827	2.86301	3.06717						5.10127	4.79838	5.09938														9.16412	8.68789	9.16094
																	3.06827	2.86301	3.06717						5.10127	4.79838	5.09938														9.16412	8.68789	9.16094
																	3.06827	2.86301	3.06716						5.10127	4.79838	5.09938														9.16412	8.68789	9.16094
																	3.06827	2.86301	3.06716						5.10127	4.79838	5.09938														9.16412	8.68789	9.16094
																	3.06827	2.86301	3.06716						5.10127	4.79838	5.09938														9.16412	8.68789	9.16094
																	3.06827	2.863	3.06716						5.10127	4.79838	5.09938														9.16412	8.68789	9.16094
																	3.06827	2.863	3.06716						5.10127	4.79838	5.09938														9.16412	8.68789	9.16094
																	3.06827	2.863	3.06716						5.10127	4.79838	5.09938														9.16412	8.68789	9.16094
																	3.06827	2.863	3.06716						5.10127	4.79837	5.09938														9.16412	8.68788	9.16094
																	3.06827	2.863	3.06716						5.10127	4.79837	5.09938														9.16412	8.68788	9.16094
																	3.06827	2.863	3.06716						5.10127	4.79837	5.09938														9.16412	8.68788	9.16094
																	3.06827	2.863	3.06716						5.10127	4.79837	5.09938														9.16412	8.68787	9.16094
																	3.06827	2.863	3.06716						5.10127	4.79837	5.09938														9.16412	8.68787	9.16094
																	3.06827	2.863	3.06716						5.10127	4.79837	5.09938														9.16412	8.68787	9.16094
																	3.06827	2.86299	3.06716						5.10127	4.79837	5.09938														9.16412	8.68786	9.16094
																	3.06827	2.86299	3.06716						5.10127	4.79837	5.09938														9.16412	8.68786	9.16094
																	3.06827	2.86299	3.06716						5.10127	4.79836	5.09938														9.16412	8.68786	9.16094
																	3.06827	2.86299	3.06716						5.10127	4.79836	5.09938														9.16412	8.68786	9.16094
																	3.06827	2.86299	3.06716						5.10127	4.79836	5.09938														9.16412	8.68785	9.16094
																	3.06827	2.86299	3.06716						5.10127	4.79836	5.09938														9.16412	8.68785	9.16094
																	3.06827	2.86299	3.06716						5.10127	4.79836	5.09938														9.16412	8.68785	9.16094
																	3.06827	2.86299	3.06716						5.10127	4.79836	5.09938														9.16412	8.68785	9.16094
																	3.06827	2.86298	3.06716						5.10127	4.79836	5.09938														9.16412	8.68785	9.16094
																	3.06827	2.86298	3.06716						5.10127	4.79835	5.09938														9.16412	8.68785	9.16094
[truncated: 3 more rows]
[truncated: 14 more columns]
