# Supplementary material for: Design of thermal wind sensor with constant power control and wind vector measurement method
Source: PLoS One. 2020 Apr 14;15(4):e0231405. doi: 10.1371/journal.pone.0231405 (PMC7156081; doi:10.1371/journal.pone.0231405)
Supplement: S1 Data — (ZIP) [file pone.0231405.s001.zip › S1 File/Experimental data/wind velocity values for BC's different lengths.xlsx]

## Sheet: Sheet1
Wind velocity changes until it stabilizes in the inner central area of BC, for its different lengths, when wind flows vertically through BC along the negative z-axis at 15 m/s
L(BC)=30mm	L(BC)=40mm	L(BC)=50mm	L(BC)=60mm	L(BC)=70mm	L(BC)=80mm	L(BC)=90mm	L(BC)=100mm	L(BC)=110mm	L(BC)=120mm	L(BC)=130mm
6.34251	7.11702	5.17972	5.79485	7.27466	6.14123	5.9415	6.167	6.43715	6.21629	7.12732
7.71518	6.67103	5.53495	6.31298	6.68187	6.27233	5.84647	6.21669	5.91805	6.36566	6.73048
5.32924	4.88447	3.57969	3.87218	4.58312	3.98829	3.60442	3.67669	3.77576	3.97601	4.65752
4.83364	4.74607	3.48219	3.57552	4.30823	3.79473	3.37655	3.40487	3.74791	3.69899	4.13733
4.48977	4.33361	3.23243	3.3415	3.89348	3.48729	3.13626	3.19384	3.52126	3.44739	3.80228
4.21848	4.00704	3.03566	3.14819	3.53347	3.26562	2.98177	3.04945	3.36594	3.27481	3.57487
4.10961	3.85319	2.96814	3.06746	3.34858	3.16703	2.95112	3.00729	3.30692	3.21602	3.4616
4.09792	3.79487	2.96902	3.05149	3.25829	3.1179	2.9472	3.00549	3.28304	3.19612	3.37929
4.11653	3.79636	3.00352	3.06665	3.21819	3.09537	2.96839	3.02677	3.27503	3.20322	3.31936
4.1489	3.82428	3.06226	3.09402	3.21178	3.09886	3.01614	3.0712	3.27927	3.23192	3.28139
4.19014	3.86705	3.12976	3.12676	3.23144	3.11958	3.0807	3.1342	3.29295	3.2743	3.26284
4.2349	3.91186	3.19903	3.15988	3.27404	3.15325	3.15402	3.20698	3.31433	3.3238	3.26374
4.28264	3.95538	3.26363	3.19429	3.3282	3.19488	3.2272	3.28399	3.33706	3.37577	3.28096
4.3316	3.99687	3.32145	3.22894	3.38628	3.24211	3.29533	3.36018	3.3606	3.42914	3.30812
4.38357	4.03891	3.37331	3.26182	3.44471	3.29192	3.35616	3.42832	3.38465	3.48227	3.34244
4.43732	4.0818	3.42281	3.29339	3.49906	3.34401	3.40897	3.48741	3.40586	3.53275	3.37945
4.49356	4.12511	3.47188	3.32497	3.55063	3.39526	3.45684	3.53875	3.42386	3.57938	3.41561
4.55195	4.17105	3.51951	3.35924	3.59834	3.44586	3.50057	3.58295	3.43974	3.61924	3.44658
4.6101	4.21766	3.56407	3.39529	3.6392	3.4936	3.54119	3.62004	3.45412	3.65296	3.4744
4.66917	4.26455	3.60873	3.43185	3.67353	3.53518	3.57795	3.65058	3.46901	3.67946	3.49803
4.72947	4.31176	3.65026	3.4677	3.70383	3.57062	3.61411	3.67676	3.48398	3.70016	3.51631
4.79127	4.35668	3.68989	3.5023	3.72871	3.59939	3.64623	3.69832	3.49886	3.7162	3.52861
4.85512	4.39896	3.72783	3.53555	3.74928	3.62106	3.67498	3.71769	3.51432	3.72867	3.53603
4.92102	4.43926	3.76396	3.56729	3.76554	3.63816	3.69997	3.73333	3.52954	3.7373	3.53913
4.98921	4.47566	3.79753	3.59618	3.77698	3.64817	3.7205	3.74579	3.54435	3.74229	3.53845
5.05971	4.50808	3.82721	3.62198	3.7845	3.65243	3.73616	3.7549	3.55791	3.74352	3.53517
5.13228	4.53619	3.85247	3.64388	3.78897	3.65163	3.74725	3.76136	3.56968	3.74192	3.53051
5.20692	4.56038	3.87326	3.66205	3.78959	3.64686	3.75418	3.76476	3.57968	3.73838	3.52432
5.284	4.58106	3.88926	3.67651	3.78751	3.63824	3.75659	3.76589	3.58765	3.73258	3.51689
5.36312	4.59865	3.90054	3.68612	3.78327	3.62619	3.75523	3.76539	3.59376	3.72501	3.50839
5.44299	4.61353	3.90787	3.69196	3.77695	3.61314	3.75048	3.76398	3.59786	3.71621	3.49842
5.52491	4.62634	3.91224	3.69458	3.76946	3.59931	3.74404	3.76208	3.60012	3.7062	3.48765
5.60854	4.63743	3.91358	3.69586	3.76064	3.58519	3.73716	3.75899	3.60132	3.69581	3.47649
5.69498	4.64777	3.91212	3.69619	3.74992	3.57111	3.72844	3.75489	3.60122	3.68515	3.46584
5.78338	4.65763	3.90839	3.69443	3.73765	3.55558	3.71711	3.75139	3.60023	3.67482	3.45631
5.87266	4.66749	3.90242	3.68951	3.72438	3.54045	3.70481	3.74704	3.59777	3.66464	3.44796
5.9632	4.67763	3.89433	3.68129	3.70995	3.52497	3.6924	3.74213	3.59308	3.65433	3.43931
6.056	4.68869	3.88433	3.66981	3.69434	3.50961	3.67969	3.73651	3.58693	3.64394	3.43061
6.15045	4.70051	3.87328	3.65662	3.6774	3.49436	3.66669	3.72987	3.57932	3.63269	3.42174
6.24714	4.71363	3.86052	3.6422	3.65905	3.47914	3.65324	3.72227	3.57042	3.62109	3.41247
6.34546	4.72776	3.84701	3.62683	3.63944	3.4637	3.63913	3.71375	3.56036	3.60914	3.40282
6.44617	4.74221	3.83295	3.61075	3.61863	3.44784	3.62448	3.70447	3.54936	3.59691	3.39302
6.54886	4.75796	3.81912	3.59409	3.59695	3.43163	3.60937	3.69451	3.53747	3.58431	3.38333
6.65279	4.77447	3.80511	3.57658	3.57442	3.41511	3.59368	3.68396	3.52458	3.57154	3.37333
6.75785	4.79225	3.79134	3.5582	3.55108	3.39791	3.57752	3.67285	3.51074	3.55864	3.36284
6.86415	4.811	3.77779	3.53927	3.52691	3.37994	3.56083	3.66133	3.49596	3.5455	3.35173
6.97191	4.83135	3.76508	3.51993	3.50212	3.3611	3.54362	3.64932	3.48047	3.53219	3.34033
7.08103	4.85242	3.75285	3.50022	3.4767	3.34159	3.52578	3.63679	3.46427	3.5184	3.32941
7.19161	4.87449	3.74101	3.48012	3.45063	3.32127	3.50744	3.62404	3.44778	3.50425	3.31875
7.30382	4.89723	3.72991	3.45946	3.42415	3.30027	3.48877	3.61108	3.43105	3.48968	3.30791
7.4172	4.92066	3.71935	3.43855	3.39723	3.27858	3.46981	3.59789	3.414	3.47462	3.29665
7.53151	4.945	3.70973	3.41708	3.36994	3.25626	3.45065	3.58455	3.39685	3.45898	3.28493
7.64706	4.96999	3.70112	3.3953	3.34206	3.23334	3.43131	3.57109	3.37951	3.44282	3.27267
7.76287	4.99568	3.69355	3.37339	3.31373	3.20966	3.41176	3.55751	3.36204	3.42615	3.25986
7.87884	5.02223	3.68706	3.35143	3.28495	3.18524	3.39204	3.5439	3.34438	3.40927	3.24658
7.99341	5.04939	3.6812	3.32952	3.25574	3.16027	3.37215	3.53011	3.32653	3.39212	3.23282
8.10687	5.07662	3.67619	3.3076	3.22607	3.13491	3.35201	3.51625	3.30861	3.37474	3.21858
8.21875	5.10414	3.67211	3.28579	3.19607	3.10924	3.33145	3.5022	3.29058	3.35706	3.20386
8.32968	5.13191	3.66918	3.26414	3.16594	3.08315	3.31073	3.48797	3.27248	3.33905	3.18872
8.43869	5.15959	3.66692	3.24236	3.13574	3.05682	3.28954	3.47362	3.25428	3.32077	3.17311
8.54659	5.18736	3.66545	3.2206	3.10548	3.03006	3.26808	3.45912	3.23609	3.30229	3.15708
8.65269	5.21504	3.66511	3.19883	3.07512	3.00298	3.24636	3.44439	3.21782	3.28348	3.14076
8.75691	5.24252	3.6655	3.17717	3.0448	2.97566	3.22443	3.42955	3.19967	3.26438	3.12418
8.85901	5.26953	3.66651	3.15564	3.01455	2.94818	3.20229	3.41465	3.18149	3.24507	3.10733
8.95892	5.29532	3.66815	3.13415	2.9845	2.9205	3.18009	3.39963	3.16339	3.22555	3.09029
9.05677	5.32082	3.67012	3.11295	2.95479	2.89282	3.15788	3.38445	3.14536	3.20584	3.07313
9.15216	5.34554	3.67301	3.09212	2.92532	2.86512	3.13558	3.36921	3.12751	3.18601	3.05585
9.24546	5.37037	3.67662	3.07145	2.89621	2.83744	3.11314	3.35407	3.10979	3.16628	3.0385
9.33657	5.39499	3.681	3.05127	2.86763	2.80999	3.09077	3.33875	3.0922	3.14661	3.02103
9.4252	5.41947	3.68586	3.0314	2.8396	2.78259	3.06831	3.32338	3.0747	3.12707	3.00343
9.51163	5.44391	3.69071	3.01175	2.81202	2.75532	3.0457	3.30788	3.05733	3.10756	2.98576
9.59595	5.46838	3.6955	2.99261	2.78489	2.72834	3.02297	3.29235	3.04006	3.08794	2.96802
9.67782	5.49301	3.70071	2.97371	2.75833	2.70157	3.00019	3.27668	3.02278	3.06823	2.95022
9.75745	5.51782	3.70595	2.95522	2.7323	2.67516	2.97743	3.26092	3.00554	3.04851	2.93237
9.83532	5.54268	3.7111	2.93706	2.70684	2.64918	2.95477	3.24488	2.98812	3.0288	2.91445
9.91144	5.56804	3.71614	2.91919	2.68188	2.62394	2.93219	3.22871	2.97072	3.00932	2.89652
9.98553	5.59387	3.72067	2.9016	2.65746	2.5992	2.9097	3.21249	2.9533	2.98998	2.87845
10.0574	5.61991	3.72483	2.88417	2.63366	2.57483	2.88729	3.19617	2.93588	2.97092	2.86039
10.1273	5.64617	3.72855	2.86717	2.61046	2.55089	2.86509	3.17979	2.91848	2.95204	2.84235
10.1947	5.67219	3.73185	2.85053	2.58787	2.52734	2.84303	3.16326	2.90115	2.93345	2.82438
10.2598	5.69785	3.73475	2.83426	2.56606	2.50423	2.82112	3.1466	2.88388	2.91509	2.80651
10.3223	5.7239	3.73661	2.81829	2.54468	2.48152	2.79933	3.12988	2.86674	2.89699	2.78879
10.3827	5.75039	3.73776	2.80258	2.52411	2.4593	2.77777	3.113	2.84974	2.87909	2.77119
10.441	5.77733	3.73825	2.78729	2.50399	2.43748	2.75643	3.09609	2.83285	2.86146	2.75377
10.4976	5.80487	3.73817	2.77231	2.48451	2.41616	2.73531	3.0791	2.81617	2.84414	2.73655
10.5524	5.83342	3.73732	2.7578	2.46555	2.39533	2.71447	3.06212	2.79964	2.82709	2.71948
10.6059	5.86251	3.73574	2.74357	2.44712	2.37499	2.69382	3.04511	2.78328	2.81029	2.70256
10.6583	5.89209	3.73341	2.72964	2.42916	2.35508	2.67347	3.02808	2.76702	2.79375	2.68584
10.7096	5.92234	3.73029	2.71613	2.41161	2.33561	2.65346	3.01107	2.75092	2.77753	2.66928
10.7595	5.95318	3.72646	2.70292	2.39447	2.31653	2.6337	2.99416	2.735	2.76149	2.65282
10.8084	5.98489	3.72197	2.68987	2.37783	2.29793	2.6142	2.97726	2.71926	2.74575	2.63657
10.8563	6.01785	3.71665	2.6772	2.36147	2.27968	2.59494	2.9605	2.70371	2.73024	2.62043
10.9031	6.05213	3.71059	2.66472	2.34561	2.26184	2.57598	2.9438	2.68832	2.71498	2.60451
10.9492	6.08806	3.70382	2.65247	2.33014	2.24438	2.55726	2.92733	2.67309	2.69992	2.5888
10.9942	6.12576	3.69639	2.64033	2.31506	2.22729	2.53877	2.91094	2.65797	2.68509	2.57327
11.0381	6.16468	3.68881	2.62846	2.30044	2.21059	2.52049	2.89473	2.64304	2.67054	2.55787
11.0811	6.20513	3.68081	2.61678	2.28632	2.19423	2.5024	2.8786	2.62824	2.65616	2.54267
11.123	6.24742	3.67255	2.60539	2.27263	2.17817	2.48455	2.86261	2.61357	2.64191	2.52764
11.1642	6.29114	3.66394	2.59427	2.25933	2.16246	2.46686	2.84677	2.59906	2.62781	2.51275
11.2045	6.33618	3.65507	2.58353	2.24654	2.14709	2.44937	2.83103	2.58467	2.61385	2.49802
11.244	6.38261	3.64639	2.573	2.23413	2.132	2.43205	2.81548	2.57042	2.60007	2.48345
11.2825	6.4301	3.63763	2.56293	2.22224	2.11722	2.41491	2.80004	2.55631	2.58642	2.46898
11.3198	6.47878	3.62855	2.55314	2.21074	2.10266	2.39794	2.78475	2.5423	2.57286	2.45464
11.3561	6.52855	3.61922	2.54374	2.19967	2.08842	2.3811	2.76958	2.52834	2.55939	2.44041
11.3918	6.57952	3.60988	2.53464	2.18905	2.07446	2.36444	2.75451	2.51452	2.54604	2.4263
11.4266	6.63135	3.60075	2.52585	2.17884	2.06073	2.34796	2.73951	2.50081	2.53284	2.41231
11.4602	6.68397	3.59183	2.51749	2.16912	2.04725	2.33162	2.72472	2.48722	2.51974	2.39842
11.4929	6.73729	3.58311	2.50951	2.15986	2.03402	2.3154	2.71006	2.47373	2.50671	2.38465
11.5249	6.79132	3.57471	2.50195	2.15108	2.021	2.2993	2.69554	2.46036	2.49377	2.37103
11.5561	6.84606	3.56672	2.49484	2.14273	2.00818	2.28334	2.6811	2.44706	2.48096	2.35757
11.5863	6.90107	3.55904	2.48813	2.13475	1.99554	2.26751	2.66678	2.43391	2.46821	2.34424
11.6156	6.95694	3.55176	2.48179	2.12709	1.98309	2.25181	2.6526	2.42083	2.45553	2.33101
11.6442	7.01328	3.54492	2.47589	2.11973	1.97082	2.23631	2.63851	2.40789	2.44296	2.31792
11.6722	7.07022	3.53858	2.47044	2.11272	1.95873	2.22091	2.6245	2.39503	2.43049	2.30489
11.6993	7.12743	3.53313	2.4654	2.10598	1.94679	2.20566	2.61064	2.38228	2.41812	2.29199
11.7256	7.18478	3.5282	2.46069	2.09951	1.93501	2.19052	2.59689	2.36964	2.40583	2.2792
11.7512	7.24241	3.5243	2.45623	2.09328	1.92339	2.1755	2.58321	2.35713	2.39364	2.26652
11.7759	7.30026	3.52159	2.45189	2.08729	1.91193	2.16063	2.56955	2.34475	2.38153	2.25392
11.7999	7.35828	3.51992	2.4478	2.08154	1.90063	2.14592	2.55599	2.33241	2.36952	2.24139
11.823	7.41638	3.52002	2.44397	2.07596	1.88948	2.13132	2.54253	2.3202	2.35758	2.22895
11.8455	7.47472	3.52192	2.44049	2.07055	1.87848	2.11685	2.52913	2.30809	2.3457	2.2166
11.8672	7.53283	3.52515	2.43724	2.06525	1.86763	2.10251	2.51584	2.29609	2.33391	2.20436
11.888	7.59043	3.5298	2.43429	2.06012	1.85689	2.08827	2.5026	2.28421	2.32217	2.19224
11.9081	7.64758	3.53604	2.43153	2.05509	1.84628	2.07415	2.48943	2.27239	2.31051	2.18017
11.9274	7.70425	3.54418	2.42902	2.05013	1.83581	2.06016	2.47634	2.26068	2.29894	2.16814
11.9459	7.76041	3.55381	2.42672	2.04523	1.82547	2.04628	2.46328	2.24907	2.28745	2.15621
11.9639	7.816	3.56516	2.42446	2.0404	1.81524	2.03252	2.45032	2.23763	2.276	2.14436
11.9809	7.87102	3.5784	2.42224	2.03563	1.80512	2.01886	2.43741	2.22625	2.26461	2.13258
11.9974	7.92528	3.59341	2.42009	2.0309	1.79509	2.00531	2.42452	2.21487	2.25331	2.12091
12.0131	7.97859	3.61011	2.41801	2.02625	1.78519	1.99188	2.41167	2.20363	2.24209	2.1093
12.0281	8.03089	3.62863	2.41597	2.0217	1.77537	1.97855	2.39891	2.19247	2.23095	2.0978
12.0424	8.08254	3.64873	2.41388	2.0172	1.76566	1.96533	2.38624	2.18144	2.21987	2.08639
12.0559	8.13349	3.67061	2.41178	2.01276	1.75605	1.95219	2.37362	2.1705	2.20887	2.07504
12.0687	8.18394	3.69422	2.40969	2.00838	1.74651	1.93914	2.36103	2.15963	2.19796	2.06376
12.0806	8.23357	3.71961	2.40743	2.00401	1.73707	1.92619	2.3485	2.14882	2.18717	2.05256
12.0916	8.28202	3.74669	2.40509	1.99972	1.72771	1.91333	2.33605	2.13809	2.17642	2.04143
12.1016	8.32915	3.77535	2.4026	1.99545	1.71843	1.90055	2.32368	2.1274	2.16572	2.03038
12.111	8.3748	3.80542	2.40002	1.99115	1.70921	1.88785	2.31141	2.11682	2.15509	2.0194
12.1195	8.41906	3.83681	2.39711	1.98679	1.70005	1.87523	2.29919	2.10635	2.14451	2.00848
12.1273	8.46193	3.86969	2.39403	1.98244	1.69096	1.86269	2.28702	2.09592	2.13401	1.99764
12.1344	8.50333	3.90404	2.39065	1.97804	1.68192	1.85025	2.27493	2.08555	2.12362	1.98689
12.1407	8.54354	3.93979	2.38695	1.97355	1.67293	1.83788	2.26281	2.07523	2.11327	1.97621
12.1461	8.58254	3.97691	2.38283	1.96901	1.66397	1.82559	2.25076	2.06502	2.10298	1.96557
12.1507	8.62064	4.01512	2.37847	1.96438	1.65506	1.81341	2.2388	2.0549	2.09279	1.95501
12.1545	8.65794	4.05456	2.37372	1.95965	1.64617	1.80131	2.22688	2.04486	2.08267	1.94453
12.1575	8.69448	4.09528	2.36874	1.95471	1.63731	1.7893	2.21502	2.03487	2.07259	1.93409
12.1596	8.73005	4.1369	2.36334	1.94962	1.62847	1.7774	2.20325	2.02496	2.06259	1.92373
12.1609	8.76484	4.17922	2.35759	1.94436	1.61964	1.76558	2.1915	2.01506	2.05264	1.91343
12.1614	8.7985	4.22236	2.3515	1.93896	1.61085	1.75384	2.17984	2.00523	2.04276	1.90319
12.1612	8.83101	4.26592	2.34514	1.93334	1.60207	1.74219	2.16825	1.99549	2.03295	1.89302
12.1604	8.86245	4.30998	2.33846	1.92752	1.59332	1.7306	2.15675	1.98581	2.02324	1.88289
12.1588	8.89285	4.35474	2.3315	1.92149	1.58457	1.71911	2.14529	1.97621	2.01356	1.87282
12.1566	8.92219	4.40002	2.32417	1.91525	1.57584	1.7077	2.13389	1.96665	2.00395	1.86284
12.1536	8.95034	4.44588	2.31649	1.90883	1.56712	1.69637	2.12254	1.95712	1.99439	1.85291
12.15	8.97746	4.49218	2.30842	1.90221	1.55844	1.68513	2.11125	1.94766	1.98485	1.84303
12.1458	9.00347	4.539	2.29995	1.89537	1.54975	1.67397	2.10002	1.93826	1.97539	1.83322
12.141	9.02852	4.58639	2.29123	1.88832	1.54109	1.66291	2.08886	1.92888	1.96597	1.82347
12.1358	9.05278	4.63398	2.28216	1.88109	1.53244	1.65195	2.07776	1.91955	1.9566	1.8138
12.1299	9.07631	4.68197	2.27285	1.87368	1.52381	1.64108	2.06673	1.91027	1.9473	1.80418
12.1235	9.09922	4.73024	2.26329	1.86608	1.51519	1.63027	2.05576	1.90104	1.93804	1.7946
12.1165	9.12151	4.77865	2.25344	1.85833	1.5066	1.61955	2.04484	1.89186	1.92885	1.78508
12.1088	9.14312	4.82707	2.24336	1.85039	1.49803	1.60894	2.03399	1.88271	1.9197	1.77562
12.1006	9.164	4.8754	2.23299	1.84229	1.48948	1.59841	2.02321	1.87361	1.9106	1.76622
12.0919	9.18426	4.92369	2.22248	1.834	1.48092	1.58797	2.01248	1.86455	1.90154	1.75687
12.0825	9.2039	4.97147	2.21192	1.82554	1.47238	1.5776	2.0018	1.85553	1.89253	1.74757
12.0726	9.22283	5.01878	2.20131	1.8169	1.46384	1.5673	1.99117	1.84655	1.8836	1.73834
12.0621	9.24104	5.06556	2.19056	1.80808	1.45531	1.55707	1.9806	1.83761	1.87469	1.72917
12.0509	9.25851	5.11133	2.17971	1.79911	1.4468	1.54691	1.97009	1.82873	1.86583	1.72004
12.0392	9.27542	5.15589	2.16879	1.78998	1.4383	1.53683	1.95964	1.81988	1.857	1.71097
12.027	9.29167	5.19928	2.15789	1.78066	1.42983	1.52682	1.94924	1.81106	1.8482	1.70193
12.0142	9.30724	5.24155	2.14705	1.77114	1.42138	1.5169	1.9389	1.80227	1.83945	1.69295
12.001	9.32229	5.28261	2.13621	1.76143	1.41294	1.50704	1.92861	1.79355	1.83077	1.68402
11.9874	9.33684	5.32264	2.1253	1.75154	1.40453	1.49725	1.91837	1.78486	1.82213	1.67513
11.9733	9.35092	5.36169	2.11453	1.74146	1.39613	1.48752	1.90818	1.7762	1.81353	1.6663
11.9587	9.36451	5.39996	2.10384	1.73121	1.38773	1.47788	1.89804	1.76757	1.80496	1.65753
11.9436	9.37764	5.43736	2.09319	1.72078	1.37935	1.46829	1.88796	1.759	1.79641	1.64879
11.9282	9.39017	5.47377	2.08259	1.71018	1.371	1.45878	1.87793	1.75048	1.78792	1.64009
11.9124	9.4021	5.50916	2.07185	1.69945	1.36268	1.44935	1.86797	1.74197	1.77944	1.63146
11.8963	9.41341	5.54354	2.06109	1.68857	1.35437	1.43997	1.85805	1.73351	1.77102	1.62287
11.8799	9.42422	5.57681	2.05038	1.67755	1.34608	1.43066	1.84819	1.72507	1.76267	1.61431
11.8632	9.43455	5.60896	2.03964	1.66638	1.33782	1.42142	1.83838	1.71669	1.75434	1.60579
11.8461	9.44439	5.64026	2.02885	1.65509	1.3296	1.41224	1.82863	1.70835	1.74605	1.59733
11.8288	9.45368	5.67071	2.01782	1.64364	1.32142	1.40313	1.81893	1.70001	1.7378	1.5889
11.8111	9.46234	5.70037	2.00665	1.6321	1.31325	1.39409	1.80925	1.6917	1.72959	1.58052
11.7932	9.47035	5.72932	1.99545	1.62045	1.30513	1.38512	1.79965	1.68342	1.7214	1.57218
11.7749	9.47766	5.75746	1.98414	1.60871	1.29702	1.37621	1.79012	1.6752	1.71324	1.56389
11.7564	9.48432	5.78502	1.97274	1.59685	1.28896	1.36736	1.78062	1.66703	1.70513	1.55564
11.7377	9.49028	5.81202	1.96128	1.58489	1.28094	1.35856	1.77118	1.65887	1.69706	1.54744
11.7188	9.49551	5.8384	1.94995	1.57285	1.27296	1.34981	1.76179	1.65075	1.68901	1.53926
11.6998	9.5001	5.86412	1.93856	1.56068	1.26502	1.34112	1.75245	1.64264	1.68099	1.53113
11.6806	9.50406	5.8895	1.92729	1.54843	1.25712	1.33251	1.74316	1.63457	1.67302	1.52303
11.6612	9.50747	5.91444	1.91594	1.53609	1.24926	1.32396	1.73394	1.62656	1.66511	1.51498
11.6417	9.51041	5.939	1.9046	1.52371	1.24145	1.31547	1.72476	1.61857	1.65723	1.50697
11.622	9.51287	5.9631	1.89333	1.51129	1.23368	1.30703	1.71563	1.61059	1.64939	1.49901
11.6022	9.51479	5.98678	1.88208	1.49878	1.22595	1.29866	1.70656	1.60266	1.64158	1.49107
11.5822	9.51623	6.00976	1.8709	1.48618	1.21826	1.29035	1.69755	1.59481	1.63381	1.48317
11.5622	9.51724	6.03218	1.85975	1.47353	1.2106	1.28209	1.68858	1.58697	1.62605	1.47533
11.5421	9.51782	6.05395	1.84872	1.46078	1.20299	1.2739	1.67966	1.57912	1.61833	1.46753
11.522	9.51796	6.07496	1.83771	1.448	1.19541	1.26577	1.67078	1.57131	1.61065	1.45975
11.5019	9.51765	6.0953	1.82667	1.4352	1.18789	1.25769	1.66196	1.56356	1.60301	1.45199
11.4818	9.51692	6.11499	1.81576	1.42234	1.18041	1.24966	1.65319	1.55584	1.5954	1.4443
11.4616	9.51571	6.13405	1.80494	1.40945	1.17298	1.24168	1.64447	1.54816	1.58781	1.43664
11.4414	9.51398	6.15249	1.79433	1.3965	1.16561	1.23376	1.63579	1.54051	1.58025	1.42902
11.4213	9.51183	6.17053	1.78386	1.3835	1.15827	1.22589	1.62717	1.53286	1.57274	1.42142
11.4012	9.50924	6.18811	1.77363	1.3705	1.151	1.21806	1.61859	1.52526	1.56526	1.41388
11.3812	9.50622	6.20519	1.76364	1.35748	1.14375	1.21029	1.61007	1.51769	1.5578	1.40637
11.3613	9.50278	6.22174	1.75395	1.34444	1.13655	1.20257	1.60161	1.51017	1.5504	1.39888
11.3412	9.4989	6.23777	1.74465	1.33136	1.1294	1.1949	1.59321	1.50265	1.54304	1.39143
11.3213	9.49458	6.25328	1.73565	1.31824	1.1223	1.18727	1.58486	1.49517	1.5357	1.38401
11.3014	9.48985	6.26831	1.727	1.30508	1.11523	1.17969	1.57653	1.48774	1.5284	1.37664
11.2816	9.48472	6.28281	1.71871	1.29191	1.10822	1.17215	1.56827	1.48035	1.52112	1.3693
11.2619	9.47921	6.29678	1.71077	1.27871	1.10125	1.16466	1.56003	1.47298	1.51389	1.36198
11.2422	9.47341	6.31032	1.70322	1.2655	1.09434	1.15721	1.55184	1.46564	1.50668	1.35471
11.2226	9.46737	6.32328	1.69617	1.25229	1.08747	1.1498	1.54372	1.45833	1.49949	1.34748
11.2031	9.46114	6.33573	1.68959	1.23907	1.08065	1.14244	1.53565	1.45103	1.49234	1.34028
11.1837	9.45466	6.34761	1.68351	1.2258	1.07389	1.1351	1.52761	1.44377	1.48523	1.33309
11.1643	9.44797	6.35902	1.67789	1.21255	1.06719	1.1278	1.51961	1.43655	1.47815	1.32594
11.145	9.44109	6.37005	1.67278	1.19925	1.06053	1.12055	1.51167	1.42937	1.47109	1.31884
11.1257	9.43401	6.38079	1.66825	1.18595	1.05392	1.11334	1.50378	1.42222	1.46408	1.31178
11.1066	9.42668	6.39116	1.66421	1.17263	1.04739	1.10616	1.49593	1.4151	1.45709	1.30474
11.0876	9.41908	6.40117	1.6606	1.1593	1.0409	1.09901	1.48812	1.40803	1.45014	1.29773
11.0687	9.41122	6.41084	1.65743	1.14598	1.03449	1.0919	1.48037	1.40098	1.44322	1.29075
11.0499	9.40312	6.42018	1.65476	1.13265	1.02812	1.08483	1.47266	1.39395	1.43634	1.28381
11.0312	9.39483	6.42922	1.65274	1.11932	1.02182	1.07778	1.46499	1.38694	1.42949	1.27692
11.0126	9.38634	6.43794	1.65129	1.10605	1.01558	1.07078	1.45736	1.37998	1.42267	1.27005
10.9942	9.37766	6.44639	1.65041	1.09278	1.00941	1.0638	1.44979	1.37304	1.41586	1.26321
10.9758	9.36885	6.45455	1.65005	1.07954	1.00329	1.05686	1.44223	1.36615	1.4091	1.2564
10.9576	9.35996	6.46233	1.65002	1.06637	0.997238	1.04995	1.4347	1.35929	1.40237	1.24964
10.9394	9.35096	6.46978	1.65032	1.05322	0.991248	1.04307	1.42722	1.35245	1.39568	1.2429
10.9214	9.34187	6.47687	1.65104	1.04007	0.985298	1.03623	1.41976	1.34563	1.38902	1.23618
10.9034	9.33264	6.48367	1.65223	1.02699	0.979422	1.02941	1.41235	1.33885	1.38238	1.2295
10.8856	9.32333	6.49023	1.65377	1.01399	0.973595	1.02262	1.40497	1.33211	1.37578	1.22285
10.8679	9.31393	6.49663	1.65562	1.001	0.967836	1.01587	1.39763	1.32539	1.36922	1.21622
10.8503	9.30449	6.50285	1.65768	0.988115	0.962148	1.00915	1.3903	1.3187	1.36267	1.20964
10.8327	9.295	6.50892	1.66	0.975349	0.956541	1.00246	1.38302	1.31204	1.35617	1.20309
10.8153	9.28541	6.51483	1.66244	0.962666	0.950997	0.995804	1.37579	1.30541	1.34969	1.19657
10.798	9.27571	6.52054	1.66477	0.950102	0.945527	0.989169	1.36862	1.29881	1.34324	1.19008
10.7808	9.26597	6.52602	1.66713	0.937646	0.94013	0.98256	1.36147	1.29226	1.33683	1.18362
10.7636	9.25616	6.53131	1.66949	0.925337	0.934791	0.975982	1.35437	1.28573	1.33044	1.1772
10.7465	9.24639	6.53645	1.67183	0.913114	0.929529	0.969435	1.3473	1.27923	1.3241	1.17081
10.7296	9.23664	6.54137	1.67417	0.90101	0.92436	0.962929	1.34027	1.27276	1.31777	1.16443
10.7128	9.22697	6.54602	1.67656	0.889053	0.919256	0.956456	1.33326	1.26631	1.31149	1.15808
10.6963	9.21738	6.55044	1.679	0.87726	0.914249	0.950011	1.32628	1.2599	1.30524	1.15176
10.6797	9.20778	6.5546	1.68147	0.865584	0.909322	0.943591	1.31935	1.25351	1.29901	1.14547
10.6632	9.19826	6.55853	1.68386	0.854121	0.904491	0.937201	1.31248	1.24715	1.29282	1.13922
10.6468	9.18874	6.56224	1.68613	0.84284	0.899743	0.930845	1.30563	1.2408	1.28665	1.13299
10.6305	9.17926	6.56567	1.6883	0.831752	0.895097	0.924521	1.29881	1.23449	1.28053	1.12679
10.6142	9.16988	6.56882	1.69032	0.820892	0.890545	0.918213	1.29203	1.22821	1.27445	1.12061
10.598	9.16062	6.57173	1.69219	0.810271	0.88608	0.911938	1.28526	1.22195	1.26837	1.11448
10.5819	9.15145	6.57441	1.6939	0.799911	0.881712	0.905692	1.27855	1.21573	1.26234	1.10837
10.5659	9.14236	6.57693	1.69549	0.789842	0.87745	0.899479	1.27187	1.20953	1.25633	1.10228
10.5499	9.13338	6.57931	1.69694	0.78005	0.873277	0.893285	1.26521	1.20338	1.25034	1.09623
10.534	9.12448	6.58155	1.69819	0.770545	0.869206	0.887108	1.25859	1.19724	1.2444	1.0902
10.5181	9.11566	6.58368	1.69925	0.761359	0.865232	0.880966	1.25199	1.19111	1.23848	1.08421
10.5023	9.1069	6.58569	1.70015	0.75252	0.861371	0.87486	1.24545	1.18501	1.23259	1.07824
10.4864	9.09823	6.58756	1.70085	0.744042	0.857614	0.868789	1.23894	1.17896	1.22672	1.0723
10.4705	9.08969	6.58932	1.70134	0.735967	0.853961	0.862744	1.23246	1.17294	1.22089	1.06638
10.4547	9.0812	6.59096	1.70153	0.728312	0.850426	0.856723	1.22602	1.16693	1.21508	1.06048
10.439	9.07277	6.59245	1.70141	0.721095	0.846995	0.850727	1.2196	1.16095	1.20929	1.05461
10.4233	9.06435	6.59382	1.70094	0.714375	0.843681	0.844762	1.21322	1.15499	1.20354	1.04876
10.4077	9.05602	6.59504	1.70016	0.708184	0.840472	0.838827	1.20687	1.14907	1.19782	1.04296
10.392	9.0478	6.59615	1.69909	0.702536	0.837378	0.832919	1.20056	1.14316	1.19213	1.03718
10.3764	9.03969	6.59715	1.69769	0.697468	0.834397	0.827034	1.19426	1.13728	1.18647	1.03143
10.3609	9.03164	6.59804	1.69602	0.693018	0.83154	0.821176	1.18802	1.13141	1.18082	1.02571
10.3454	9.02363	6.59884	1.69408	0.689169	0.828819	0.81534	1.18181	1.12558	1.17521	1.02001
10.3301	9.01568	6.59954	1.69191	0.685893	0.82621	0.809528	1.17561	1.11977	1.16963	1.01434
10.3147	9.00784	6.60012	1.68946	0.683139	0.823733	0.803751	1.16943	1.11398	1.16408	1.0087
10.2994	9.00012	6.6007	1.68675	0.680922	0.82138	0.797995	1.16329	1.10821	1.15856	1.00309
10.2842	8.99246	6.60126	1.68381	0.679234	0.819155	0.792264	1.1572	1.10246	1.15307	0.997499
10.269	8.98485	6.60176	1.68062	0.67806	0.817063	0.786555	1.15116	1.09675	1.1476	0.99193
10.2539	8.9773	6.6022	1.67715	0.677429	0.815088	0.780876	1.14515	1.09105	1.14215	0.986387
10.2388	8.96984	6.60259	1.6734	0.677285	0.813249	0.775219	1.13915	1.08538	1.13674	0.980869
10.2238	8.96242	6.60291	1.66939	0.677647	0.811546	0.769594	1.13319	1.07975	1.13135	0.975374
10.2088	8.95499	6.60314	1.66517	0.678515	0.809977	0.763995	1.12725	1.07413	1.126	0.969911
10.194	8.94757	6.6033	1.66069	0.679923	0.808558	0.758425	1.12134	1.06853	1.12066	0.964474
10.1791	8.9402	6.60337	1.65594	0.681883	0.807268	0.752884	1.11544	1.06296	1.11535	0.959064
10.1644	8.93289	6.60337	1.65096	0.68436	0.806127	0.747363	1.10959	1.05742	1.11006	0.953668
10.1498	8.92563	6.60329	1.64574	0.687308	0.805128	0.741861	1.10377	1.0519	1.10481	0.948293
10.1352	8.9184	6.60316	1.64031	0.690707	0.804287	0.736384	1.09797	1.04639	1.09959	0.942953
10.1207	8.91118	6.60298	1.63454	0.694479	0.803607	0.730934	1.09219	1.0409	1.0944	0.937638
10.1064	8.90395	6.60278	1.62854	0.698642	0.803085	0.72551	1.08644	1.03543	1.08922	0.93236
10.0921	8.89669	6.60256	1.62236	0.70309	0.802725	0.720113	1.08072	1.02999	1.08406	0.927092
10.0779	8.88947	6.60231	1.616	0.707727	0.802542	0.714741	1.07503	1.02456	1.07893	0.921848
10.0638	8.8823	6.60211	1.60945	0.71254	0.802539	0.7094	1.06936	1.01915	1.07383	0.916639
10.0497	8.8752	6.60197	1.60272	0.717503	0.80273	0.70408	1.06369	1.01377	1.06874	0.911446
10.0358	8.86811	6.60188	1.59581	0.72263	0.803122	0.698783	1.05806	1.00839	1.06368	0.906282
10.022	8.86097	6.6018	1.58874	0.727886	0.803686	0.693514	1.05245	1.00304	1.05864	0.90114
10.0083	8.85379	6.60176	1.58149	0.733224	0.804462	0.68827	1.04685	0.997719	1.05364	0.896011
9.99476	8.84662	6.60179	1.57408	0.738642	0.805451	0.68306	1.04128	0.992408	1.04866	0.890914
9.98132	8.83945	6.60186	1.5665	0.744143	0.806611	0.677872	1.03573	0.987121	1.04369	0.885826
9.968	8.83235	6.602	1.55878	0.749718	0.807975	0.672706	1.03019	0.981848	1.03875	0.880775
9.95482	8.82526	6.60217	1.55094	0.755328	0.809536	0.667566	1.02468	0.976594	1.03384	0.875753
9.94176	8.81817	6.60236	1.54297	0.760969	0.811273	0.662452	1.01918	0.971362	1.02895	0.870754
9.92883	8.81106	6.6026	1.53489	0.766638	0.813193	0.657364	1.01371	0.96614	1.02409	0.865782
9.916	8.80392	6.60289	1.52669	0.772318	0.815292	0.652298	1.00826	0.960936	1.01925	0.860833
9.90331	8.79678	6.60327	1.51848	0.77802	0.817577	0.64726	1.00282	0.955731	1.01445	0.855895
9.89073	8.7896	6.6037	1.51022	0.783718	0.820038	0.642243	0.997409	0.950557	1.00966	0.850987
9.87825	8.78236	6.60417	1.50185	0.7894	0.822698	0.637256	0.992004	0.945411	1.0049	0.846101
9.86588	8.77506	6.60468	1.49341	0.795085	0.825534	0.632299	0.986617	0.940294	1.00015	0.841236
9.8536	8.76769	6.60525	1.48487	0.800759	0.828539	0.627367	0.981236	0.935182	0.995426	0.836392
9.84144	8.76028	6.60589	1.47621	0.806421	0.831716	0.622459	0.975876	0.930086	0.990724	0.831568
9.82938	8.75282	6.60658	1.46749	0.812064	0.835079	0.617573	0.970523	0.925003	0.986041	0.826772
9.81744	8.74535	6.60729	1.4587	0.817718	0.838601	0.612715	0.965188	0.919942	0.981382	0.821988
9.80562	8.73785	6.60804	1.44987	0.823342	0.842348	0.607881	0.959874	0.914895	0.976749	0.817224
9.7939	8.73033	6.60879	1.44097	0.828932	0.846231	0.603072	0.954572	0.909863	0.972145	0.812488
9.7823	8.72273	6.60956	1.43202	0.834508	0.850267	0.598289	0.949285	0.904841	0.967553	0.807768
9.77084	8.71515	6.61031	1.42306	0.840078	0.854457	0.593528	0.943999	0.899838	0.962989	0.803074
9.75951	8.70753	6.61104	1.41408	0.8456	0.858776	0.588798	0.938725	0.894841	0.958444	0.79841
9.74829	8.69987	6.61179	1.4051	0.851066	0.863224	0.584093	0.933471	0.889858	0.953911	0.793766
9.73716	8.69216	6.61255	1.39608	0.856503	0.867772	0.579413	0.928234	0.884883	0.949408	0.789139
9.72615	8.68443	6.61333	1.38706	0.861924	0.872424	0.574763	0.923023	0.87993	0.944931	0.784535
9.71525	8.67665	6.61412	1.37806	0.867312	0.877156	0.570139	0.917841	0.874992	0.940471	0.779957
9.70444	8.66888	6.61495	1.36906	0.872671	0.881993	0.565534	0.912668	0.870063	0.936019	0.775393
9.69378	8.6611	6.6158	1.36011	0.878022	0.88689	0.560964	0.907509	0.865141	0.931593	0.77085
9.68325	8.65329	6.61665	1.35123	0.883358	0.891847	0.556428	0.902363	0.860234	0.927191	0.766324
9.67285	8.64542	6.61748	1.34243	0.888661	0.896846	0.551918	0.897219	0.855335	0.92281	0.761816
9.66257	8.63755	6.6183	1.33371	0.893922	0.9019	0.547439	0.89208	0.850454	0.918457	0.757333
9.65241	8.62967	6.61913	1.32514	0.899148	0.906987	0.542991	0.886957	0.845577	0.914121	0.752879
9.64235	8.62182	6.61995	1.31657	0.904345	0.912125	0.538578	0.881855	0.840709	0.909799	0.748443
9.63237	8.61395	6.62077	1.3081	0.909513	0.91728	0.534196	0.876757	0.835848	0.905491	0.744026
9.62249	8.60606	6.6216	1.29979	0.914648	0.92244	0.529849	0.871658	0.830994	0.901203	0.73963
9.61272	8.5982	6.62242	1.2916	0.91976	0.927639	0.525536	0.866561	0.826165	0.896939	0.735247
9.60305	8.59033	6.6233	1.28353	0.924828	0.932858	0.52126	0.861481	0.821346	0.892692	0.730882
9.59348	8.58247	6.62422	1.27564	0.929877	0.93807	0.517022	0.856426	0.816532	0.888461	0.726544
9.58401	8.5746	6.62518	1.26793	0.934908	0.943278	0.512829	0.85139	0.811726	0.884252	0.722224
9.57465	8.56674	6.62617	1.26043	0.939921	0.948467	0.50868	0.846362	0.806931	0.880051	0.717922
9.56535	8.55889	6.6272	1.25316	0.944917	0.953657	0.504564	0.841348	0.802136	0.875879	0.713639
9.55613	8.55108	6.62823	1.2461	0.949905	0.958839	0.500498	0.836346	0.797345	0.871731	0.709378
9.54697	8.5433	6.62925	1.23926	0.954883	0.963986	0.496482	0.831357	0.792566	0.867587	0.705135
9.53789	8.53553	6.63022	1.23265	0.95985	0.969147	0.492521	0.826385	0.787797	0.863466	0.700914
9.52891	8.52778	6.63114	1.22628	0.964818	0.97429	0.488625	0.821434	0.783042	0.85936	0.69671
9.52002	8.52007	6.63207	1.22018	0.969766	0.979408	0.484787	0.816495	0.778308	0.855269	0.692533
9.51119	8.51234	6.63297	1.21434	0.974715	0.984509	0.48102	0.811564	0.773584	0.851194	0.68838
9.50242	8.50463	6.63385	1.20877	0.979656	0.9896	0.477314	0.806638	0.768851	0.847136	0.684241
9.49372	8.49691	6.63476	1.20348	0.984587	0.994644	0.47368	0.801729	0.764115	0.843095	0.680121
9.48512	8.48921	6.63565	1.19847	0.989506	0.999662	0.470109	0.796828	0.759392	0.839078	0.676016
9.47659	8.48151	6.63655	1.19378	0.994413	1.00466	0.466609	0.791931	0.75469	0.835073	0.671921
9.46813	8.47383	6.63747	1.1894	0.999336	1.00963	0.46318	0.787053	0.749993	0.831089	0.667855
9.45972	8.46622	6.63842	1.18533	1.00426	1.01456	0.459815	0.782177	0.745298	0.827119	0.663809
9.45138	8.45863	6.63939	1.18159	1.00918	1.01945	0.456518	0.77728	0.740609	0.823176	0.659777
9.44311	8.45103	6.64036	1.17812	1.01411	1.02431	0.453293	0.772403	0.735931	0.819236	0.655763
9.43489	8.44347	6.64127	1.17496	1.01903	1.02912	0.450138	0.767539	0.731252	0.815302	0.651762
9.42675	8.43594	6.64217	1.17209	1.02396	1.03388	0.447058	0.76268	0.726579	0.811386	0.64778
9.41868	8.42844	6.64307	1.16956	1.02889	1.03859	0.444047	0.757839	0.721921	0.807487	0.643815
9.41066	8.42099	6.64396	1.16737	1.03383	1.04325	0.441112	0.752996	0.717253	0.803604	0.639865
9.40265	8.41359	6.64488	1.16551	1.03875	1.04784	0.438249	0.748152	0.712586	0.799735	0.635929
9.39469	8.40623	6.64579	1.16402	1.04367	1.05237	0.435454	0.743317	0.707943	0.795887	0.632011
9.38681	8.39891	6.64666	1.16289	1.04859	1.05687	0.432736	0.738488	0.703306	0.792058	0.628117
9.37899	8.39165	6.64748	1.1621	1.05353	1.06135	0.430086	0.733662	0.698673	0.788235	0.624239
9.37123	8.38444	6.64821	1.16166	1.05848	1.06575	0.427505	0.728818	0.69404	0.784413	0.620376
9.36351	8.37725	6.6489	1.16158	1.06342	1.0701	0.424999	0.723963	0.689424	0.780608	0.616533
9.35584	8.37013	6.64956	1.16186	1.06837	1.07442	0.422557	0.719116	0.684809	0.776812	0.61271
9.34818	8.36306	6.65019	1.16249	1.07332	1.07871	0.42019	0.714272	0.680201	0.773032	0.608902
9.34057	8.35602	6.65074	1.16345	1.07826	1.08295	0.417907	0.70943	0.675603	0.769278	0.605103
9.33301	8.34903	6.65122	1.16474	1.08318	1.08715	0.415715	0.704573	0.67101	0.765532	0.601322
9.32547	8.34211	6.65163	1.16636	1.0881	1.0913	0.41361	0.699704	0.666427	0.761798	0.59756
9.31795	8.33522	6.65193	1.16835	1.09303	1.09541	0.411608	0.694855	0.661848	0.758085	0.593816
9.31047	8.32838	6.65217	1.17066	1.09799	1.09949	0.409718	0.690021	0.657267	0.754369	0.59009
9.303	8.32158	6.65238	1.17334	1.10295	1.10353	0.407952	0.685177	0.652691	0.750656	0.586379
9.29555	8.31485	6.65249	1.17639	1.10791	1.10753	0.406297	0.680323	0.648118	0.746953	0.582684
9.2881	8.30817	6.65253	1.17978	1.11288	1.11151	0.404742	0.67547	0.64354	0.743256	0.579005
9.28061	8.30154	6.6525	1.18355	1.11786	1.11545	0.40327	0.670606	0.638973	0.73957	0.575341
9.27314	8.29497	6.65241	1.18766	1.12287	1.11939	0.401881	0.665731	0.634412	0.735913	0.571694
9.26567	8.28842	6.65228	1.19215	1.12789	1.12327	0.400592	0.660849	0.629854	0.732269	0.568057
9.2582	8.2819	6.65213	1.197	1.13291	1.12711	0.399375	0.655972	0.625306	0.728622	0.564442
9.25072	8.27541	6.65196	1.20219	1.13794	1.13093	0.398237	0.651112	0.620764	0.724981	0.560848
9.24321	8.26894	6.65175	1.20773	1.14297	1.13474	0.397173	0.646246	0.616224	0.721364	0.557266
9.23564	8.26253	6.65151	1.21363	1.14802	1.13851	0.396213	0.641374	0.611684	0.717757	0.553699
9.22798	8.25616	6.65126	1.21987	1.15307	1.14226	0.395358	0.636505	0.607161	0.71415	0.550147
9.22027	8.24984	6.65097	1.22644	1.15811	1.14598	0.394612	0.631634	0.602635	0.710548	0.546613
9.21254	8.24357	6.65068	1.23334	1.16314	1.14967	0.393981	0.626755	0.598114	0.706953	0.543096
9.20483	8.23732	6.65041	1.24055	1.16816	1.15336	0.393482	0.621876	0.59359	0.703365	0.539599
9.1971	8.23109	6.65013	1.24815	1.17318	1.15703	0.393132	0.616985	0.589076	0.699788	0.536107
9.18939	8.2249	6.64985	1.25609	1.1782	1.16069	0.392922	0.612081	0.58456	0.696226	0.53263
9.18168	8.21872	6.64954	1.26435	1.18321	1.16433	0.392877	0.607174	0.580039	0.692683	0.529169
9.17395	8.21256	6.64917	1.27291	1.18822	1.16795	0.392989	0.602267	0.575533	0.689145	0.525722
9.16621	8.20644	6.64875	1.28182	1.19322	1.17157	0.393248	0.597373	0.571037	0.685618	0.522292
9.1585	8.20032	6.64833	1.29107	1.19822	1.17518	0.393662	0.592464	0.566548	0.682087	0.518877
9.15077	8.19422	6.64791	1.30061	1.20321	1.17877	0.394197	0.587543	0.562059	0.678565	0.515472
9.14302	8.18816	6.64745	1.31047	1.20819	1.18236	0.394874	0.582621	0.557571	0.675045	0.512081
	8.18212	6.64698	1.32063	1.21318	1.18595	0.395687	0.577697	0.553091	0.671529	0.508705
	8.17609	6.64647	1.33107	1.21815	1.18953	0.396624	0.572764	0.548613	0.668009	0.505343
	8.17009	6.64592	1.34184	1.22311	1.19312	0.39769	0.56781	0.544135	0.664504	0.502004
	8.16408	6.64536	1.35292	1.22806	1.19671	0.398863	0.562855	0.539664	0.661004	0.498679
	8.15809	6.64482	1.3643	1.23301	1.20031	0.400171	0.557902	0.535195	0.657516	0.495363
	8.15211	6.64428	1.37601	1.23793	1.20391	0.401636	0.552937	0.530734	0.654023	0.492062
	8.14614	6.64374	1.38805	1.24284	1.20751	0.403277	0.547958	0.526271	0.650542	0.488774
	8.14015	6.64322	1.4004	1.24773	1.2111	0.405085	0.54295	0.521797	0.64707	0.48549
	8.13418	6.64269	1.41305	1.25259	1.2147	0.407084	0.53791	0.517334	0.643621	0.482223
	8.1282	6.64219	1.42596	1.25745	1.21832	0.409307	0.532838	0.512862	0.640177	0.478972
	8.12222	6.64171	1.43916	1.26229	1.22194	0.411762	0.527753	0.508406	0.636735	0.475733
	8.11624	6.64122	1.45265	1.26712	1.22554	0.414451	0.522643	0.503957	0.633287	0.472514
	8.11028	6.64072	1.46642	1.27191	1.22917	0.417393	0.517503	0.499503	0.629843	0.46932
	8.1043	6.64023	1.48044	1.27669	1.23284	0.420578	0.512341	0.495043	0.626402	0.466122
	8.09829	6.63973	1.49472	1.28145	1.23651	0.423997	0.507162	0.49059	0.622938	0.462933
	8.09224	6.63922	1.50921	1.28619	1.24021	0.427596	0.501956	0.486145	0.619491	0.459764
	8.08619	6.63872	1.524	1.29091	1.24396	0.431366	0.496724	0.481698	0.616048	0.456599
	8.0801	6.63824	1.53903	1.2956	1.24773	0.435342	0.491478	0.477267	0.612629	0.453445
	8.07399	6.63774	1.55431	1.30027	1.25155	0.439503	0.486199	0.472824	0.609215	0.450311
	8.06787	6.63722	1.56984	1.30493	1.25537	0.443867	0.4809	0.468398	0.605811	0.447184
	8.06173	6.63669	1.58561	1.30956	1.25924	0.448399	0.475582	0.463981	0.602389	0.444083
	8.05555	6.63618	1.60158	1.31418	1.26312	0.45311	0.470237	0.459562	0.598977	0.440983
	8.0493	6.63568	1.61777	1.31878	1.26704	0.457994	0.464866	0.455156	0.595576	0.437895
	8.04305	6.6352	1.63418	1.32335	1.271	0.463027	0.459467	0.450738	0.592166	0.43482
	8.03675	6.63475	1.65079	1.3279	1.27499	0.468227	0.454035	0.446328	0.588762	0.431761
	8.0304	6.63431	1.66762	1.33243	1.27898	0.47355	0.448576	0.441922	0.585363	0.428719
	8.02401	6.63391	1.68465	1.33696	1.28303	0.47901	0.443096	0.43751	0.581963	0.425689
	8.01759	6.63351	1.70186	1.34146	1.28709	0.48457	0.437574	0.4331	0.578576	0.422671
	8.0111	6.63315	1.71925	1.34593	1.29119	0.490228	0.432024	0.428703	0.575194	0.419651
	8.0046	6.63274	1.73681	1.35041	1.29531	0.496007	0.426457	0.424314	0.571798	0.416659
	7.99808	6.63232	1.75456	1.35485	1.29946	0.50185	0.420855	0.419934	0.568401	0.413664
	7.99153	6.63187	1.77252	1.35929	1.30365	0.507796	0.415208	0.415557	0.564997	0.410689
	7.98496	6.63141	1.79067	1.36369	1.30788	0.513832	0.409536	0.411185	0.561609	0.407723
	7.97833	6.63092	1.80899	1.36807	1.31214	0.51992	0.403837	0.406817	0.558212	0.404758
	7.97164	6.63043	1.82748	1.37242	1.31645	0.526124	0.398111	0.40245	0.554818	0.401821
	7.96488	6.62992	1.84612	1.37675	1.32082	0.532391	0.392365	0.398097	0.551452	0.398887
	7.95807	6.62942	1.86499	1.38108	1.3252	0.538729	0.386597	0.393758	0.548085	0.395963
	7.95124	6.62889	1.88401	1.38538	1.32965	0.545128	0.3808	0.389424	0.544728	0.393063
	7.94437	6.62831	1.90322	1.38964	1.33415	0.551594	0.374976	0.385106	0.541369	0.390161
	7.93743	6.62774	1.92258	1.39387	1.33868	0.558132	0.36913	0.380793	0.538	0.387275
	7.93045	6.62714	1.9421	1.39811	1.34325	0.564719	0.363248	0.376487	0.534618	0.384403
	7.92343	6.62655	1.96179	1.40232	1.34788	0.571382	0.357341	0.372194	0.53125	0.38154
	7.91634	6.62595	1.98166	1.4065	1.35257	0.578121	0.351396	0.367899	0.527863	0.378688
	7.90918	6.62534	2.00171	1.41065	1.35729	0.58491	0.345413	0.363624	0.524471	0.375854
	7.90194	6.62475	2.02194	1.41479	1.36206	0.591742	0.339411	0.359358	0.521097	0.373029
	7.89464	6.62414	2.04232	1.4189	1.36686	0.59861	0.333373	0.355091	0.517725	0.37022
	7.88729	6.62354	2.06289	1.423	1.37172	0.605523	0.327295	0.350837	0.514368	0.367412
	7.87988	6.62292	2.08361	1.42708	1.37665	0.612503	0.321211	0.346598	0.510971	0.364619
	7.87241	6.62225	2.10447	1.43113	1.3816	0.619525	0.31509	0.342366	0.507614	0.361843
	7.86491	6.62155	2.12545	1.43516	1.38663	0.626592	0.308937	0.338164	0.504275	0.35907
	7.85732	6.62081	2.14655	1.43917	1.39172	0.633717	0.302755	0.333969	0.500927	0.356306
	7.84966	6.62005	2.16782	1.44318	1.39684	0.640912	0.296552	0.329795	0.497576	0.35355
	7.84196	6.61923	2.18919	1.44715	1.40203	0.648132	0.290351	0.325626	0.494218	0.350804
	7.83415	6.61835	2.21073	1.4511	1.40726	0.655341	0.284123	0.321473	0.490854	0.348087
	7.82627	6.61739	2.23238	1.45505	1.41252	0.662565	0.277905	0.317337	0.487477	0.345381
	7.81837	6.6164	2.25415	1.45898	1.41783	0.669837	0.271686	0.313224	0.484132	0.342685
	7.81045	6.61536	2.27603	1.46289	1.42317	0.677119	0.265449	0.309137	0.480758	0.339984
	7.80242	6.61427	2.29804	1.4668	1.42858	0.684423	0.259206	0.305056	0.477392	0.337304
	7.79432	6.61313	2.32016	1.4707	1.43404	0.691757	0.252977	0.300998	0.474045	0.334624
	7.78617	6.61196	2.34243	1.47458	1.43955	0.699137	0.246756	0.296955	0.470691	0.331965
	7.77799	6.61074	2.36484	1.47844	1.44513	0.706535	0.240547	0.292927	0.467327	0.329323
	7.76976	6.60948	2.38736	1.48231	1.45077	0.713935	0.234401	0.288921	0.463986	0.326698
	7.76148	6.60818	2.40998	1.48616	1.45647	0.721346	0.228328	0.284956	0.46063	0.324088
	7.75314	6.60682	2.43281	1.49001	1.4622	0.728794	0.222361	0.281011	0.457281	0.321486
	7.74477	6.6054	2.45573	1.49385	1.46796	0.736246	0.216543	0.277098	0.453946	0.318889
	7.73634	6.60392	2.47877	1.49772	1.47381	0.74376	0.210906	0.273189	0.450631	0.316316
	7.72792	6.60239	2.50189	1.50156	1.47972	0.751317	0.205483	0.269311	0.447332	0.313744
	7.71945	6.6008	2.52512	1.5054	1.48572	0.758873	0.200388	0.265479		0.311181
	7.71091	6.59913	2.54846	1.50926	1.49175	0.766476	0.195576	0.261667		0.308611
	7.70233	6.59739	2.57191	1.5131	1.49783	0.774105	0.19102	0.25788
	7.6937	6.59557	2.59553	1.51695	1.50398	0.781772	0.186751	0.254117
	7.68501	6.59366	2.61922	1.52079		0.789465	0.182868	0.250373
	7.67626	6.59166	2.64302	1.52463		0.797208	0.179385	0.246681
	7.66748	6.5896	2.66697	1.52849		0.805021	0.176217	0.243024
	7.65867	6.58744	2.69103	1.53238		0.812865	0.173357	0.239399
	7.64981	6.58521	2.71519	1.53628		0.82077	0.170846	0.235817
	7.6409	6.58289	2.73953	1.5402		0.828729	0.168712	0.232252
	7.63194	6.58046	2.76397			0.836718	0.166997	0.228743
	7.62291	6.57798	2.78854			0.84476	0.16573	0.225256
	7.61382	6.57544	2.81323			0.852886	0.164942	0.221821
	7.60469	6.57278	2.83805			0.861038	0.164634	0.218426
	7.59554	6.57002	2.86293			0.869249	0.16483	0.215038
	7.58634	6.56719	2.88788			0.877562	0.165502	0.211702
	7.57714	6.56428	2.91286			0.88589	0.166709	0.2084
	7.56795	6.56128	2.93785			0.894342	0.168436	0.205153
	7.55874	6.55822				0.902856	0.170727	0.201939
	7.54954	6.5551				0.911457	0.173552	0.198744
	7.5403	6.5519				0.920113	0.176933	0.195598
	7.53104	6.54862				0.928834	0.180802	0.192482
	7.52178	6.54526				0.937674	0.185226	0.189399
	7.51253	6.54186				0.946592	0.190167	0.186366
	7.50332	6.5384				0.955613	0.195625	0.183366
	7.49408	6.53485				0.964724	0.201631	0.180406
	7.48482	6.53125				0.973889	0.208158	0.177471
	7.47557	6.52759				0.983169	0.215176	0.174588
	7.46632	6.52385				0.992538	0.222631	0.171707
	7.45704	6.52004				1.002	0.230488	0.168877
	7.44775	6.51616				1.0116	0.238727	0.166046
	7.4385	6.51221				1.02129	0.247261	0.16329
	7.42925	6.5082				1.03106	0.256064	0.160573
	7.42001	6.50413				1.04091	0.265091	0.157864
	7.41078	6.50009				1.05087	0.274303	0.155208
	7.40156	6.49603				1.06093	0.28371	0.152604
	7.39236	6.4919				1.07106	0.293226	0.150022
	7.3832	6.48769				1.08127	0.3029	0.147459
	7.37404					1.0916	0.312636	0.144985
	7.36489					1.10203	0.322441	0.142507
	7.35576					1.11257	0.332304	0.140043
	7.34664					1.1232	0.342224	0.137631
	7.33752					1.13394	0.352194	0.135278
	7.32843					1.14475	0.362178	0.132941
	7.31934					1.1557	0.372178	0.130633
	7.31029					1.16677	0.382186	0.128346
	7.30126					1.17796	0.392195	0.126079
	7.29222					1.18927	0.402242	0.123885
	7.28324					1.20066	0.412245	0.121738
	7.2743					1.21218	0.422266	0.119594
	7.26538					1.22384	0.432281	0.117545
	7.25646					1.23558	0.44225	0.115573
	7.24753					1.24744	0.452213	0.113608
	7.2386					1.25941	0.462157	0.111692
	7.22973					1.27148	0.472065	0.109798
	7.22084					1.28367	0.481998	0.107946
	7.21198					1.29599	0.491874	0.106186
	7.20314					1.30841	0.501726	0.104469
	7.19431					1.32095	0.511553	0.102855
	7.18552					1.33359	0.521336	0.1013
	7.17674					1.34635	0.531114	0.0998296
	7.16798					1.35921	0.540906	0.0984559
	7.15924					1.3722	0.5507	0.0971372
	7.15053					1.38526	0.560459	0.0959031
						1.39846	0.570199	0.0947572
						1.41176	0.579943	0.0937138
						1.42515	0.589714	0.0927872
						1.43864	0.599479	0.0919718
						1.45224	0.609212	0.0912663
						1.46592	0.618936	0.0907013
						1.4797	0.6287	0.0902927
						1.49358	0.638493	0.0900414
						1.50758	0.648297	0.0899763
						1.52164	0.658166	0.090113
						1.53579	0.668006	0.0904245
						1.55007	0.6779	0.0909724
							0.687795	0.09171
							0.697696	0.0926443
							0.707628	0.0938106
							0.71762	0.0952019
							0.727649	0.0968562
							0.73772	0.0987478
							0.747817	0.100861
							0.757965	0.10319
							0.768161	0.105722
							0.778407	0.10841
							0.788707	0.111334
							0.799074	0.114442
							0.809476	0.117724
							0.819939	0.121172
							0.830462	0.124782
							0.841079	0.128565
							0.851766	0.132491
							0.862501	0.136568
							0.873285	0.140757
							0.884132	0.14507
							0.895052	0.149494
							0.906039	0.154039
							0.917072	0.158682
							0.928185	0.163409
							0.939383	0.168239
							0.950622
							0.961947
							0.973359
							0.984836
							0.996377
							1.008
							1.01969
							1.03144
